# Supplementary material for: 1-(4-Methoxy­phen­yl)-3-methyl-1H-1,2,4-triazol-5(4H)-one
Source: Acta Crystallogr Sect E Struct Rep Online. 2008 Oct 11;64(Pt 11):o2099. doi: 10.1107/S1600536808031784 (PMC2959649; doi:10.1107/S1600536808031784)
Supplement: Supplementary file 2 [file e-64-o2099-Isup2.hkl]

# 
# h,k,l, Fc-squared, Fo-squared, sigma(Fo-squared) and status flag 
# 
data_I
_shelx_title ' R80914H1 in Pbca' 
_shelx_refln_list_code          4 
_shelx_F_calc_maximum      170.48 
_exptl_crystal_F_000       864.00 
_reflns_d_resolution_high  0.7796 
 
loop_ 
 _symmetry_equiv_pos_as_xyz 
 'x, y, z' 
 '-x+1/2, -y, z+1/2' 
 '-x, y+1/2, -z+1/2' 
 'x+1/2, -y+1/2, -z' 
 '-x, -y, -z' 
 'x-1/2, y, -z-1/2' 
 'x, -y-1/2, z-1/2' 
 '-x-1/2, y-1/2, z' 
 
_cell_length_a    13.2438 
_cell_length_b     8.4865 
_cell_length_c    17.5177 
_cell_angle_alpha  90.000 
_cell_angle_beta   90.000 
_cell_angle_gamma  90.000 
 
_shelx_F_squared_multiplier     1.000 
 
loop_ 
 _refln_index_h 
 _refln_index_k 
 _refln_index_l 
 _refln_F_squared_calc 
 _refln_F_squared_meas 
 _refln_F_squared_sigma 
 _refln_observed_status 
   2   0   0     6985.96     7255.37     36.86 o 
   6   0   0      114.35      131.86     21.99 o 
   8   0   0        7.99       15.56      7.48 o 
  10   0   0        2.40        6.14      7.04 o 
  12   0   0      874.88      952.33     43.41 o 
  14   0   0       41.75       46.25     12.78 o 
  16   0   0      283.83      222.40     88.24 o 
   2   1   0      662.83      532.30      5.32 o 
   4   1   0      170.28      192.70      6.08 o 
   6   1   0     2249.26     2226.52     37.02 o 
   8   1   0       78.02       84.33     16.96 o 
  10   1   0      893.11      961.84     22.36 o 
  12   1   0       68.51       67.27     15.57 o 
  14   1   0        4.04        4.70     10.97 o 
  16   1   0       14.22       14.61      9.22 o 
   0   2   0     7444.04     7238.64     99.30 o 
   2   2   0       88.46       70.50      2.21 o 
   4   2   0      351.46      356.96     10.07 o 
   6   2   0     1314.13     1361.00     39.18 o 
   8   2   0      795.16      759.17     20.80 o 
  10   2   0       63.73       64.33     13.19 o 
  12   2   0        0.00        7.15      5.13 o 
  14   2   0        6.95        8.40      7.33 o 
  16   2   0       44.84       23.89     13.84 o 
   2   3   0      907.25      991.12     15.96 o 
   4   3   0        1.72        2.55      2.06 o 
   6   3   0      717.50      819.65     19.25 o 
   8   3   0      769.37      832.18     23.11 o 
  10   3   0        3.93        5.15      2.58 o 
  12   3   0      686.01      799.97     29.18 o 
  14   3   0      137.62      155.13     23.04 o 
  16   3   0       27.65       20.14      7.26 o 
   0   4   0     3044.61     2871.16     94.52 o 
   2   4   0      508.71      532.14      8.44 o 
   4   4   0        2.55        2.61      0.58 o 
   6   4   0      101.82       97.84      7.70 o 
   8   4   0        5.78        3.92      2.68 o 
  10   4   0     1367.50     1483.37     96.60 o 
  12   4   0      104.56       86.57     25.85 o 
  14   4   0       12.34        9.51      8.84 o 
   2   5   0      568.89      546.43     11.56 o 
   4   5   0     1053.74      927.40     19.14 o 
   6   5   0       35.39       45.16      9.52 o 
   8   5   0      177.66      169.34     12.67 o 
  10   5   0      104.72       93.77     24.92 o 
  12   5   0       81.03       46.31     17.31 o 
  14   5   0       98.99       71.88     26.75 o 
   0   6   0     3363.73     3420.16     38.86 o 
   2   6   0       58.49       64.67      6.99 o 
   4   6   0       17.51       17.10      4.03 o 
   6   6   0       89.49       84.14     10.63 o 
   8   6   0       48.00       43.97      8.58 o 
  10   6   0     1119.73     1167.21     30.71 o 
  12   6   0       54.32       46.61     12.25 o 
  14   6   0      111.67       69.59     22.52 o 
   2   7   0     2696.15     2916.95     27.68 o 
   4   7   0       20.28       19.73      3.64 o 
   6   7   0       23.15       21.95      5.15 o 
   8   7   0        0.22        4.72      3.15 o 
  10   7   0        2.80        5.05      4.30 o 
  12   7   0      183.97      226.20     17.93 o 
   0   8   0     3099.93     2989.08     49.85 o 
   2   8   0       24.90       34.56      7.03 o 
   4   8   0     2573.04     2936.06     56.47 o 
   6   8   0        0.14        3.91      2.83 o 
   8   8   0       31.67       33.00      8.15 o 
  10   8   0        2.10        4.82      3.46 o 
   2   9   0       21.40       18.27      7.87 o 
   4   9   0      230.81      276.79     15.14 o 
   6   9   0      197.68      197.17     23.99 o 
   8   9   0       89.58       80.14     22.17 o 
   0  10   0      404.53      435.12     19.27 o 
   2  10   0       12.67        7.97      4.11 o 
   4  10   0      130.87      122.87     27.21 o 
   6  10   0        0.37        4.74      3.48 o 
   1   1   1     1033.73      910.63     11.82 o 
   2   1   1      131.66      120.43      1.87 o 
   3   1   1     2794.63     2631.03     42.92 o 
   4   1   1     5265.95     4921.88     63.35 o 
   5   1   1     1555.58     1573.68     14.32 o 
   6   1   1     2407.97     2388.98     53.34 o 
   7   1   1       19.73       19.75      2.74 o 
   8   1   1       59.49       63.86      9.96 o 
   9   1   1      165.67      177.81     10.96 o 
  10   1   1        2.49        9.75      3.42 o 
  11   1   1       43.83       46.76      5.87 o 
  12   1   1      158.11      142.83     20.84 o 
  13   1   1      112.09      113.98     16.09 o 
  14   1   1      203.24      195.44     14.40 o 
  15   1   1      110.70      106.20     18.69 o 
  16   1   1       23.39       25.94      6.95 o 
   0   2   1     1558.53     1302.19      7.82 o 
   1   2   1      410.57      349.51      3.72 o 
   2   2   1     1521.69     1411.47     16.91 o 
   3   2   1       27.70       30.98      1.67 o 
   4   2   1     1647.57     1551.20     11.83 o 
   5   2   1      345.14      315.82      3.49 o 
   6   2   1     1504.21     1490.02     21.05 o 
   7   2   1       48.98       60.39      7.39 o 
   8   2   1      122.39      107.84     13.86 o 
   9   2   1       11.33       12.57      4.23 o 
  10   2   1      759.65      815.88     14.92 o 
  11   2   1      639.60      644.36     16.48 o 
  12   2   1       85.85       76.72     13.74 o 
  13   2   1      642.17      660.15     17.89 o 
  14   2   1      144.94      130.03     13.53 o 
  15   2   1      204.36      234.31     32.49 o 
  16   2   1       66.45       48.98     12.42 o 
   1   3   1     4002.97     3826.97     60.51 o 
   2   3   1       30.35       19.80      1.81 o 
   3   3   1     5839.84     5840.33     27.91 o 
   4   3   1     2766.51     2799.74     42.86 o 
   5   3   1      107.54       92.53      4.31 o 
   6   3   1      378.85      356.18      6.90 o 
   7   3   1      581.44      665.67     11.40 o 
   8   3   1      512.59      550.43      8.27 o 
   9   3   1      394.51      366.29      6.53 o 
  10   3   1        8.77       10.43      3.07 o 
  11   3   1       17.83       20.53      3.65 o 
  12   3   1      102.40      102.59     14.74 o 
  13   3   1        9.53        5.93      3.45 o 
  14   3   1      128.66      120.93     15.81 o 
  15   3   1      214.87      206.85     21.75 o 
  16   3   1      148.93      130.88     22.90 o 
   0   4   1      227.04      254.17      5.28 o 
   1   4   1       43.74       45.33      2.15 o 
   2   4   1      532.82      498.40      6.69 o 
   3   4   1       24.43       28.08      3.46 o 
   4   4   1      388.08      394.46      6.52 o 
   5   4   1      251.01      262.00      5.15 o 
   6   4   1       13.13       11.16      2.79 o 
   7   4   1       31.26       39.08      5.92 o 
   8   4   1       24.16       29.56      5.81 o 
   9   4   1       26.98       34.16      5.59 o 
  10   4   1        0.48        6.97      3.38 o 
  11   4   1       99.36       80.58     14.48 o 
  12   4   1       44.52       31.96      8.03 o 
  13   4   1      290.54      337.47     14.91 o 
  14   4   1        7.78        7.23      4.30 o 
  15   4   1       12.42       12.39      4.89 o 
   1   5   1      533.31      476.84      7.36 o 
   2   5   1        0.27        1.80      0.87 o 
   3   5   1       57.80       54.14      2.30 o 
   4   5   1        0.47        1.59      1.44 o 
   5   5   1     1488.62     1594.14     30.79 o 
   6   5   1       78.19       83.52      3.49 o 
   7   5   1      460.54      459.92     12.97 o 
   8   5   1      258.97      260.49      7.41 o 
   9   5   1      800.38      769.26     27.98 o 
  10   5   1      169.36      178.32      8.21 o 
  11   5   1      320.98      341.76     12.37 o 
  12   5   1      208.12      207.57     13.03 o 
  13   5   1      180.18      193.73     23.93 o 
  14   5   1        0.52        2.56      3.68 o 
  15   5   1       64.95       44.97     11.20 o 
   0   6   1       13.47        8.62      3.18 o 
   1   6   1       27.61       32.86      5.23 o 
   2   6   1        2.89        5.16      1.38 o 
   3   6   1       69.64       64.78      3.80 o 
   4   6   1      141.39      148.32      3.70 o 
   5   6   1      122.55      134.96      4.87 o 
   6   6   1      153.32      142.05      5.28 o 
   7   6   1      123.43      132.70      5.63 o 
   8   6   1      227.79      223.82      6.97 o 
   9   6   1       57.40       60.64     10.96 o 
  10   6   1      533.35      516.73     18.42 o 
  11   6   1        0.31        2.18      2.54 o 
  12   6   1       10.01       10.43      3.56 o 
  13   6   1        0.45        6.15      3.28 o 
  14   6   1      114.36      118.33     23.39 o 
   1   7   1      253.90      264.36      8.10 o 
   2   7   1      629.73      595.95     10.54 o 
   3   7   1      619.79      631.61     12.15 o 
   4   7   1       22.80       24.97      3.98 o 
   5   7   1       65.96       61.39      4.65 o 
   6   7   1      274.25      256.90      8.07 o 
   7   7   1       64.68       78.63      7.18 o 
   8   7   1       37.37       35.88      6.09 o 
   9   7   1      301.07      323.61     12.56 o 
  10   7   1       11.60       14.60      4.21 o 
  11   7   1       86.37       73.34     13.46 o 
  12   7   1        3.83        3.72      2.23 o 
   0   8   1     1109.11     1126.84     47.15 o 
   1   8   1     1055.04     1102.33     27.21 o 
   2   8   1       56.71       59.37      6.53 o 
   3   8   1     1455.92     1529.11     22.79 o 
   4   8   1      162.41      156.88      6.48 o 
   5   8   1       36.68       37.38      5.39 o 
   6   8   1      592.59      686.58     11.30 o 
   7   8   1        3.08        6.62      2.29 o 
   8   8   1       87.12       75.64      8.81 o 
   9   8   1       24.29       31.20      6.47 o 
  10   8   1       20.07       13.15      4.26 o 
  11   8   1       35.98       20.02      5.32 o 
   1   9   1        1.96        5.69      2.50 o 
   2   9   1       52.08       44.01      6.73 o 
   3   9   1       52.46       50.96      9.21 o 
   4   9   1      127.31      123.62     13.56 o 
   5   9   1      170.93      183.63     12.07 o 
   6   9   1      104.22       85.74     13.45 o 
   7   9   1       46.66       37.82      6.00 o 
   8   9   1        4.29        4.30      3.04 o 
   9   9   1      173.40      182.53     10.33 o 
   0  10   1       78.91       55.23     16.64 o 
   1  10   1       45.24       38.69      7.71 o 
   2  10   1      110.00       88.54     15.44 o 
   3  10   1       82.01       61.07     12.05 o 
   4  10   1        4.35        2.65      3.42 o 
   5  10   1       38.74       36.62      8.31 o 
   6  10   1        5.66       10.21      2.96 o 
   1   0   2     3404.17     2950.43     24.24 o 
   2   0   2     1800.31     1517.39     17.30 o 
   3   0   2    25235.93    28250.87    381.45 o 
   4   0   2     1247.92     1153.06     17.40 o 
   5   0   2       11.21        7.51      2.70 o 
   6   0   2     1226.06     1230.67     24.35 o 
   7   0   2      859.45      977.59     16.63 o 
   8   0   2        0.97        2.53      1.64 o 
   9   0   2       56.48       70.67     15.86 o 
  10   0   2        1.97        4.43      3.42 o 
  11   0   2       48.96       72.59     13.61 o 
  12   0   2      665.25      723.10     36.54 o 
  13   0   2       83.18       73.68     12.18 o 
  14   0   2       37.07       27.73      6.63 o 
  15   0   2      400.87      434.62     23.06 o 
  16   0   2      150.71      106.59     38.51 o 
   1   1   2     5213.56     4639.33     33.53 o 
   2   1   2    23003.82    24887.99    880.93 o 
   3   1   2    29063.19    33135.94    643.90 o 
   4   1   2     7966.60     7394.24     46.17 o 
   5   1   2      783.96      763.85     11.07 o 
   6   1   2      738.90      663.66      8.14 o 
   7   1   2        7.41       12.52      1.65 o 
   8   1   2     1547.71     1515.20     17.52 o 
   9   1   2      425.36      449.10     12.55 o 
  10   1   2      154.33      174.83      7.48 o 
  11   1   2       36.00       36.64      5.48 o 
  12   1   2      231.72      224.28     10.18 o 
  13   1   2       67.24       78.11     13.60 o 
  14   1   2        8.58        4.94      5.46 o 
  15   1   2      130.78      127.45     19.42 o 
  16   1   2      607.92      724.03     31.00 o 
   0   2   2     8673.47     8297.15    108.97 o 
   1   2   2     2096.46     1971.96     18.07 o 
   2   2   2      168.94      160.39      3.29 o 
   3   2   2       52.85       61.47      1.89 o 
   4   2   2       63.45       58.17      1.33 o 
   5   2   2      273.84      302.35      3.15 o 
   6   2   2     2261.60     2202.90     32.46 o 
   7   2   2      722.50      725.82     14.55 o 
   8   2   2      528.26      559.86     14.09 o 
   9   2   2        4.41        3.05      2.39 o 
  10   2   2     1500.59     1686.40     23.59 o 
  11   2   2      125.23      133.38     10.04 o 
  12   2   2      154.68      155.60     14.41 o 
  13   2   2        6.07        7.97      4.43 o 
  14   2   2      173.33      183.81     12.35 o 
  15   2   2        6.59       12.40      5.37 o 
  16   2   2        0.02        8.78      4.40 o 
   1   3   2      399.84      401.14      3.67 o 
   2   3   2      471.17      454.35      7.86 o 
   3   3   2      950.94     1026.66     12.15 o 
   4   3   2      931.09     1026.87     10.83 o 
   5   3   2      104.28      112.15      2.67 o 
   6   3   2        5.87        4.22      1.15 o 
   7   3   2      733.45      788.77     14.50 o 
   8   3   2      710.66      776.45     13.00 o 
   9   3   2       54.52       58.90      7.10 o 
  10   3   2       69.40       72.94     11.91 o 
  11   3   2        2.46        4.73      3.51 o 
  12   3   2      162.16      172.04     12.98 o 
  13   3   2        0.00        5.42      3.37 o 
  14   3   2       40.18       34.47      8.31 o 
  15   3   2       56.10       45.09     10.25 o 
  16   3   2        1.44        4.09      3.56 o 
   0   4   2     1901.28     1977.98     32.80 o 
   1   4   2     2127.35     2176.28     28.39 o 
   2   4   2      309.60      351.98      5.77 o 
   3   4   2      541.60      617.16      7.58 o 
   4   4   2      281.85      297.94      4.17 o 
   5   4   2       58.94       53.68      3.17 o 
   6   4   2      732.88      720.15     11.95 o 
   7   4   2        6.45        4.90      1.99 o 
   8   4   2        9.37       12.41      3.38 o 
   9   4   2       96.11       99.54     13.81 o 
  10   4   2       22.82       24.88      5.01 o 
  11   4   2        4.81        7.32      2.53 o 
  12   4   2      602.04      649.53     15.24 o 
  13   4   2       85.38       73.49     15.56 o 
  14   4   2        0.01        1.69      3.58 o 
  15   4   2        3.17        8.02      4.63 o 
   1   5   2        0.00        1.09      0.76 o 
   2   5   2     1794.08     1859.71     15.09 o 
   3   5   2      289.97      271.15      8.04 o 
   4   5   2      174.40      179.61      4.14 o 
   5   5   2       65.06       68.35      2.60 o 
   6   5   2      543.58      584.20     11.83 o 
   7   5   2     1533.59     1563.07     18.25 o 
   8   5   2      359.83      356.72     13.79 o 
   9   5   2      155.65      155.74      8.54 o 
  10   5   2       90.28       78.10     12.55 o 
  11   5   2        3.12        3.70      2.84 o 
  12   5   2      133.59      141.06     13.18 o 
  13   5   2       71.96       58.85     12.96 o 
  14   5   2       33.45       31.96     10.27 o 
  15   5   2        2.48        7.18      9.36 o 
   0   6   2      512.93      539.10     11.81 o 
   1   6   2      274.78      251.60      4.80 o 
   2   6   2      738.44      731.30     10.73 o 
   3   6   2        6.20        3.52      1.23 o 
   4   6   2       45.56       41.92      4.91 o 
   5   6   2        4.60        9.36      2.26 o 
   6   6   2      137.91      134.18      5.11 o 
   7   6   2      159.47      144.70      7.09 o 
   8   6   2       27.66       28.31      3.86 o 
   9   6   2        6.10        7.39      3.20 o 
  10   6   2      330.23      276.69     11.68 o 
  11   6   2        5.49        7.70      3.18 o 
  12   6   2        7.02        5.99      2.28 o 
  13   6   2       21.82       13.44      5.23 o 
  14   6   2       54.75       25.22      6.04 o 
   1   7   2     2346.64     2397.86     31.16 o 
   2   7   2       17.22       14.65      2.22 o 
   3   7   2        1.82        1.69      1.45 o 
   4   7   2      273.08      247.94      6.05 o 
   5   7   2      428.81      457.20     14.75 o 
   6   7   2      249.92      243.34      7.98 o 
   7   7   2      100.41      106.80      7.03 o 
   8   7   2       76.43       75.41     10.42 o 
   9   7   2       28.45       32.33      5.42 o 
  10   7   2        4.83        4.99      2.64 o 
  11   7   2        0.02        1.65      2.56 o 
  12   7   2        9.76       14.57      3.29 o 
   0   8   2       22.89       16.11      8.07 o 
   1   8   2      511.80      544.07     12.44 o 
   2   8   2       61.98       67.64      9.49 o 
   3   8   2      115.88      113.11      7.98 o 
   4   8   2       93.09      120.35     11.72 o 
   5   8   2      226.71      251.28     12.96 o 
   6   8   2        0.04        3.07      2.06 o 
   7   8   2        0.51        3.58      2.11 o 
   8   8   2        3.66        5.64      2.16 o 
   9   8   2      117.67      112.99      8.29 o 
  10   8   2        0.00        3.97      2.68 o 
  11   8   2       10.56        8.46      3.92 o 
   1   9   2        4.68        3.46      2.50 o 
   2   9   2      476.62      477.80     15.02 o 
   3   9   2      334.29      346.12     15.50 o 
   4   9   2       14.26       11.25      3.04 o 
   5   9   2        2.68        3.16      1.92 o 
   6   9   2      329.54      358.84      8.67 o 
   7   9   2      134.34      146.52     12.13 o 
   8   9   2      385.30      461.24     11.30 o 
   9   9   2        0.24        4.95      3.58 o 
   0  10   2       55.97       50.22     21.60 o 
   1  10   2        0.92        4.34      1.83 o 
   2  10   2        6.58        3.13      2.92 o 
   3  10   2       40.90       40.84      9.54 o 
   4  10   2        0.87        2.34      3.40 o 
   5  10   2       34.47       28.15     10.42 o 
   6  10   2      115.77      124.30     16.50 o 
   1   1   3      139.64      129.59      1.35 o 
   2   1   3    15708.35    15310.73     95.82 o 
   3   1   3    17877.48    16914.99    111.63 o 
   4   1   3      820.72      843.30      9.32 o 
   5   1   3      211.35      207.55      4.46 o 
   6   1   3     1494.33     1517.10     25.24 o 
   7   1   3     2208.53     2247.48     20.95 o 
   8   1   3      445.17      451.93      7.24 o 
   9   1   3      550.67      588.14     12.80 o 
  10   1   3       56.88       61.71      7.26 o 
  11   1   3      179.95      165.70      9.83 o 
  12   1   3      139.20      168.51     15.18 o 
  13   1   3        7.55        8.28      3.78 o 
  14   1   3      163.28      179.54     12.92 o 
  15   1   3      436.27      476.28     16.64 o 
  16   1   3       12.63       14.67      5.67 o 
   0   2   3     1678.12     1750.36     25.88 o 
   1   2   3      980.60      967.16     14.14 o 
   2   2   3      123.56      131.74      1.97 o 
   3   2   3      952.64      882.66      8.76 o 
   4   2   3       21.47       38.18      2.14 o 
   5   2   3       64.77       65.31      3.37 o 
   6   2   3     3745.72     3757.39     41.02 o 
   7   2   3       98.22      108.85      2.54 o 
   8   2   3     1114.97     1075.53     14.70 o 
   9   2   3       40.35       44.24      8.08 o 
  10   2   3        8.36        4.90      2.28 o 
  11   2   3      118.71      127.35     10.88 o 
  12   2   3       84.72       76.12     13.34 o 
  13   2   3        5.49        5.75      3.58 o 
  14   2   3        1.14       -0.05      4.55 o 
  15   2   3       63.72       58.88     11.97 o 
  16   2   3        1.76        3.02      4.20 o 
   1   3   3      167.86      157.66      2.68 o 
   2   3   3      166.59      179.84      4.17 o 
   3   3   3     2486.39     2412.38     29.91 o 
   4   3   3      245.01      220.51      3.23 o 
   5   3   3        6.75       10.60      1.64 o 
   6   3   3      495.22      486.65      6.18 o 
   7   3   3       35.76       35.33      3.33 o 
   8   3   3      256.74      247.39      5.82 o 
   9   3   3      162.30      165.70      5.19 o 
  10   3   3      495.02      487.68     12.47 o 
  11   3   3        0.71        6.15      3.33 o 
  12   3   3       79.80       78.52     14.29 o 
  13   3   3      154.90      167.90     11.10 o 
  14   3   3       52.75       41.56      8.34 o 
  15   3   3        5.48        4.73      3.01 o 
  16   3   3      224.46      242.88     28.32 o 
   0   4   3     2950.62     2900.15     33.09 o 
   1   4   3      712.90      743.23      7.81 o 
   2   4   3     2601.95     2569.95     29.55 o 
   3   4   3      135.63      123.16      3.86 o 
   4   4   3      313.10      264.40      4.47 o 
   5   4   3      254.33      270.03      5.96 o 
   6   4   3        0.06        2.66      1.37 o 
   7   4   3        4.75        3.73      1.32 o 
   8   4   3       29.40       29.36      4.41 o 
   9   4   3       31.62       35.05      5.30 o 
  10   4   3       99.05       90.13      8.24 o 
  11   4   3      128.32      140.19     15.70 o 
  12   4   3       16.98       18.69      6.07 o 
  13   4   3       58.08       55.66     13.20 o 
  14   4   3       16.86       13.23      5.21 o 
  15   4   3       10.79       10.21      3.59 o 
   1   5   3       15.11       22.29      2.28 o 
   2   5   3      369.37      427.92      4.57 o 
   3   5   3       93.66      100.02      2.76 o 
   4   5   3       40.88       57.33      3.91 o 
   5   5   3        7.35       11.76      1.86 o 
   6   5   3       13.59       15.21      2.91 o 
   7   5   3       53.10       49.02      6.81 o 
   8   5   3      138.81      136.98      5.52 o 
   9   5   3        8.13        6.23      2.89 o 
  10   5   3        0.22        2.61      2.21 o 
  11   5   3       85.15       78.88      9.96 o 
  12   5   3        4.30        6.40      2.64 o 
  13   5   3       33.16       32.21      7.17 o 
  14   5   3       27.38       22.30      4.88 o 
   0   6   3     1181.54     1225.21     49.79 o 
   1   6   3        0.05        2.93      1.09 o 
   2   6   3      154.90      156.10      3.95 o 
   3   6   3        4.25        3.73      1.10 o 
   4   6   3      743.76      784.42     10.69 o 
   5   6   3      438.41      464.48     10.36 o 
   6   6   3      386.06      383.97      9.39 o 
   7   6   3      750.52      720.24     14.29 o 
   8   6   3      146.37      107.11      7.01 o 
   9   6   3        1.11        3.34      2.12 o 
  10   6   3       26.25       19.85      4.04 o 
  11   6   3      182.26      179.35     12.43 o 
  12   6   3       25.66       24.00      4.62 o 
  13   6   3      214.84      215.48     13.07 o 
   1   7   3     1227.54     1282.72     18.40 o 
   2   7   3      593.30      589.39      8.13 o 
   3   7   3     1008.13     1005.61     12.46 o 
   4   7   3      902.84      923.58     20.59 o 
   5   7   3       75.52       60.50      4.52 o 
   6   7   3       47.85       42.43      4.68 o 
   7   7   3        5.55        5.65      2.59 o 
   8   7   3      549.13      581.94     19.57 o 
   9   7   3        7.64       10.05      4.34 o 
  10   7   3       39.03       29.35      5.10 o 
  11   7   3        2.46        6.15      3.38 o 
  12   7   3      126.32      121.51     11.49 o 
   0   8   3      174.62      188.34     12.66 o 
   1   8   3      135.54      121.44      6.62 o 
   2   8   3        1.31        1.74      1.13 o 
   3   8   3       84.05       75.72      9.46 o 
   4   8   3        5.52        7.49      2.07 o 
   5   8   3      160.17      186.25      6.69 o 
   6   8   3      577.91      628.06     11.54 o 
   7   8   3        9.84       11.03      2.88 o 
   8   8   3       68.89       61.87     10.00 o 
   9   8   3        0.02        3.43      2.22 o 
  10   8   3        6.01        7.86      3.43 o 
  11   8   3       49.50       40.41     10.24 o 
   1   9   3      248.39      240.30      8.20 o 
   2   9   3      250.42      246.96      6.46 o 
   3   9   3        0.10        0.67      1.85 o 
   4   9   3      237.92      278.12     18.08 o 
   5   9   3       95.72       94.44      7.17 o 
   6   9   3      208.45      222.40     11.27 o 
   7   9   3      346.12      375.46     16.62 o 
   8   9   3      114.22      109.95     12.19 o 
   9   9   3       48.78       39.03     11.47 o 
   0  10   3      140.19      152.24      8.83 o 
   1  10   3      133.58      136.18     12.98 o 
   2  10   3      136.69      152.96      9.55 o 
   3  10   3       65.36       73.44     14.87 o 
   4  10   3        0.31        5.44      3.20 o 
   5  10   3       73.23       59.19     15.77 o 
   6  10   3       15.85       18.49      5.98 o 
   0   0   4     1616.64     1408.02     21.00 o 
   1   0   4     4179.11     3623.42     19.21 o 
   2   0   4     1336.46     1134.57     10.74 o 
   3   0   4     8013.05     7959.08    101.01 o 
   4   0   4     5321.19     5253.11     96.00 o 
   5   0   4      101.09      122.54      4.51 o 
   6   0   4     1064.50     1177.51     38.98 o 
   7   0   4      417.49      403.80     14.76 o 
   8   0   4        2.76        4.09      2.25 o 
   9   0   4       72.09       77.26      7.98 o 
  10   0   4      189.00      164.86      8.69 o 
  11   0   4      282.49      312.16     14.35 o 
  12   0   4       61.98       57.95     13.09 o 
  13   0   4      331.29      332.87     29.04 o 
  14   0   4      341.76      342.00     20.25 o 
  15   0   4        0.80        5.51      6.32 o 
  16   0   4       15.33       10.26      6.52 o 
   1   1   4     3448.68     3137.89     16.66 o 
   2   1   4     1932.14     1782.04     12.02 o 
   3   1   4    10734.33    10496.54     71.70 o 
   4   1   4     1308.83     1237.10      8.62 o 
   5   1   4      359.31      337.34      5.78 o 
   6   1   4      129.07      114.14      6.47 o 
   7   1   4      941.00      985.28     15.99 o 
   8   1   4       33.94       25.93      3.70 o 
   9   1   4     3918.12     4152.98     66.10 o 
  10   1   4       94.61       93.52      8.13 o 
  11   1   4      121.98      129.16     12.50 o 
  12   1   4        1.50        8.55      2.52 o 
  13   1   4     1017.67     1164.81     26.74 o 
  14   1   4       23.22       20.99      5.87 o 
  15   1   4       43.72       41.87      7.37 o 
  16   1   4       64.21       45.44     13.67 o 
   0   2   4       21.19       21.23      0.92 o 
   1   2   4       55.92       43.25      1.39 o 
   2   2   4     3022.46     2751.06     16.52 o 
   3   2   4      678.03      744.40     11.23 o 
   4   2   4      174.34      161.15      2.24 o 
   5   2   4      561.24      548.58      9.45 o 
   6   2   4     2140.75     2163.04     26.41 o 
   7   2   4     1732.05     1643.18     24.41 o 
   8   2   4      368.57      394.88      7.13 o 
   9   2   4        6.82        8.97      1.68 o 
  10   2   4        7.41       12.05      2.85 o 
  11   2   4      959.95      986.01     19.26 o 
  12   2   4      138.18      171.67     13.24 o 
  13   2   4      515.34      539.86     16.54 o 
  14   2   4       38.72       45.03      8.89 o 
  15   2   4        0.14        7.00      4.14 o 
  16   2   4      170.98      168.07     16.46 o 
   1   3   4        2.34        3.47      0.95 o 
   2   3   4     1581.11     1648.27     17.96 o 
   3   3   4       19.48       11.66      1.80 o 
   4   3   4      278.20      277.67      4.42 o 
   5   3   4       35.70       39.21      2.17 o 
   6   3   4       15.73       12.13      1.94 o 
   7   3   4       28.17       27.74      3.12 o 
   8   3   4      129.32      131.05      5.05 o 
   9   3   4       35.92       47.88      4.90 o 
  10   3   4       32.33       25.36      3.21 o 
  11   3   4       31.84       28.28      5.56 o 
  12   3   4       82.27       69.43     13.05 o 
  13   3   4       49.44       34.74      7.33 o 
  14   3   4       59.10       48.59     11.52 o 
  15   3   4       12.50        5.21      2.95 o 
  16   3   4       24.10       22.99      8.68 o 
   1   4   4        0.80        2.64      0.82 o 
   2   4   4      120.56      136.33      4.88 o 
   3   4   4     1397.45     1523.32     14.75 o 
   4   4   4     4839.92     5083.11     91.63 o 
   5   4   4     1248.24     1299.65     22.54 o 
   6   4   4      391.06      396.07      6.17 o 
   7   4   4      117.73      130.86      5.14 o 
   8   4   4      145.28      160.21      4.62 o 
   9   4   4      414.71      418.45      9.04 o 
  10   4   4       27.00       24.66      4.03 o 
  11   4   4        7.71        6.04      3.67 o 
  12   4   4       69.75       70.37      8.62 o 
  13   4   4       74.69       63.36     12.90 o 
  14   4   4       93.67       62.23     15.61 o 
  15   4   4       18.79       11.60      5.27 o 
   1   5   4      201.57      179.78      4.56 o 
   2   5   4        3.39        4.84      1.13 o 
   3   5   4      433.43      422.74      5.98 o 
   4   5   4      462.75      478.65      7.48 o 
   5   5   4      378.52      363.96      9.31 o 
   6   5   4       33.85       34.26      4.33 o 
   7   5   4      231.66      231.79      8.06 o 
   8   5   4        0.42        1.45      2.17 o 
   9   5   4      197.08      167.39      7.54 o 
  10   5   4      159.88      147.41      6.95 o 
  11   5   4       24.54       17.72      3.98 o 
  12   5   4        0.31        5.77      2.54 o 
  13   5   4       22.04       11.95      4.18 o 
  14   5   4        7.58        3.99      4.39 o 
   0   6   4      545.22      588.48     13.13 o 
   1   6   4       25.41       28.13      2.64 o 
   2   6   4       11.90       10.71      1.49 o 
   3   6   4      138.28      135.81      4.84 o 
   4   6   4     1564.64     1625.08     21.01 o 
   5   6   4      392.11      392.46     10.38 o 
   6   6   4        2.42        4.52      1.80 o 
   7   6   4      720.22      725.58     14.32 o 
   8   6   4      199.17      210.81      7.22 o 
   9   6   4      329.98      346.96      9.98 o 
  10   6   4        0.16        3.93      2.50 o 
  11   6   4      340.79      341.97     11.59 o 
  12   6   4       61.27       51.32     11.68 o 
  13   6   4       52.34       64.12     17.25 o 
   1   7   4      350.17      337.21      8.29 o 
   2   7   4      272.93      283.11      7.60 o 
   3   7   4      163.37      141.02      4.47 o 
   4   7   4        1.60        1.30      1.36 o 
   5   7   4      113.02      119.96      6.68 o 
   6   7   4       22.15       17.23      2.61 o 
   7   7   4      413.35      413.05     10.18 o 
   8   7   4       22.24       25.02      5.29 o 
   9   7   4      109.52      103.92      8.30 o 
  10   7   4        6.76        7.14      3.44 o 
  11   7   4       60.84       57.05     13.76 o 
  12   7   4       19.93        8.47      4.93 o 
   0   8   4      125.37      142.66      8.77 o 
   1   8   4      109.55      106.22      6.26 o 
   2   8   4        6.13       10.46      2.49 o 
   3   8   4      113.31      105.62      5.00 o 
   4   8   4       14.75       15.25      2.52 o 
   5   8   4       44.01       37.46      5.64 o 
   6   8   4       10.63        6.33      2.75 o 
   7   8   4       13.94       12.47      3.15 o 
   8   8   4        0.26       -0.30      3.55 o 
   9   8   4      258.17      262.71     15.43 o 
  10   8   4       72.92       58.80     12.94 o 
  11   8   4        0.97        2.64      4.24 o 
   1   9   4       13.69       15.97      3.77 o 
   2   9   4       14.37        9.38      2.66 o 
   3   9   4        0.69        2.48      2.34 o 
   4   9   4      131.87      154.38     11.03 o 
   5   9   4      208.51      207.51      7.78 o 
   6   9   4      134.97      138.58     15.86 o 
   7   9   4       10.50        7.00      3.29 o 
   8   9   4        0.17        0.09      4.11 o 
   9   9   4      902.57     1082.74     16.57 o 
   0  10   4       25.53       20.18     18.57 o 
   1  10   4        1.31        6.32      3.59 o 
   2  10   4        0.00        7.87      4.24 o 
   3  10   4       21.45       17.87      5.37 o 
   4  10   4       54.29       49.16     14.16 o 
   5  10   4        1.75        1.57      2.55 o 
   1   1   5       81.75       71.60      3.01 o 
   2   1   5      141.12      111.75      3.16 o 
   3   1   5     1907.15     1829.19     19.73 o 
   4   1   5      348.89      353.85      4.83 o 
   5   1   5      640.54      633.44     10.51 o 
   6   1   5     2185.24     2220.89     31.74 o 
   7   1   5        0.04        1.67      1.62 o 
   8   1   5      249.17      276.73      7.40 o 
   9   1   5        0.13        3.98      3.12 o 
  10   1   5      108.55      111.51      9.76 o 
  11   1   5       14.86       11.22      2.43 o 
  12   1   5      160.49      173.66      9.38 o 
  13   1   5        1.71        3.69      2.98 o 
  14   1   5      361.62      359.73     18.61 o 
  15   1   5      173.92      164.79     16.60 o 
  16   1   5       78.00       51.07     12.91 o 
   0   2   5     1836.69     1693.50     22.19 o 
   1   2   5      292.94      273.17      2.28 o 
   2   2   5      934.99      922.19      8.79 o 
   3   2   5        1.14        1.40      0.55 o 
   4   2   5     4495.82     4514.31     66.19 o 
   5   2   5     1807.47     1652.50     20.24 o 
   6   2   5     8382.88     8739.93     89.73 o 
   7   2   5     1715.41     1561.43     16.55 o 
   8   2   5      140.44      134.66      3.98 o 
   9   2   5        0.00        2.53      1.49 o 
  10   2   5      815.70      858.15     13.24 o 
  11   2   5      406.76      411.12     10.48 o 
  12   2   5       13.30       11.30      4.01 o 
  13   2   5      252.64      263.12     12.43 o 
  14   2   5      283.74      289.34     12.36 o 
  15   2   5        4.01        9.60      4.74 o 
  16   2   5       17.03       15.08      4.64 o 
   1   3   5     2353.94     2411.71     30.47 o 
   2   3   5      316.39      300.64      6.31 o 
   3   3   5      395.27      380.48      5.38 o 
   4   3   5     1407.66     1483.20     19.13 o 
   5   3   5      546.80      511.22      8.61 o 
   6   3   5       20.70       20.61      1.90 o 
   7   3   5      728.40      716.12     10.34 o 
   8   3   5      226.26      214.14      5.00 o 
   9   3   5        0.66        1.39      1.11 o 
  10   3   5        2.36        2.15      1.14 o 
  11   3   5      123.15      110.15      8.95 o 
  12   3   5      240.41      225.39     11.36 o 
  13   3   5       93.83       71.15     15.68 o 
  14   3   5       55.36       45.19      9.86 o 
  15   3   5       54.02       41.04      9.80 o 
   0   4   5      398.72      333.74      9.83 o 
   1   4   5      478.54      520.50      6.14 o 
   2   4   5       16.04       19.53      2.46 o 
   3   4   5      603.77      633.68      7.87 o 
   4   4   5     1066.17     1079.63     10.18 o 
   5   4   5      229.41      251.39      6.20 o 
   6   4   5      429.18      422.20      7.10 o 
   7   4   5      246.64      231.79      8.40 o 
   8   4   5       33.12       31.52      3.08 o 
   9   4   5       26.47       35.66      4.23 o 
  10   4   5       82.17       73.53      9.69 o 
  11   4   5        1.79        4.29      2.52 o 
  12   4   5        5.74       10.38      3.38 o 
  13   4   5        2.03        5.05      3.19 o 
  14   4   5       11.86       15.34      4.55 o 
  15   4   5        2.17        6.93      3.34 o 
   1   5   5      304.37      311.33      5.01 o 
   2   5   5      201.00      220.99      4.20 o 
   3   5   5        0.56        0.65      1.30 o 
   4   5   5       72.39       70.39      3.05 o 
   5   5   5        3.81        4.76      0.99 o 
   6   5   5      120.21      145.03      7.51 o 
   7   5   5      239.42      245.26      5.97 o 
   8   5   5        3.68        7.76      2.59 o 
   9   5   5      604.13      619.26     14.16 o 
  10   5   5       35.01       32.50      4.84 o 
  11   5   5       84.75       75.92     11.42 o 
  12   5   5      152.97      141.46     15.02 o 
  13   5   5        0.01        5.95      3.72 o 
  14   5   5       31.03       26.90      8.42 o 
   0   6   5       20.15       25.94      4.97 o 
   1   6   5       28.68       20.71      2.56 o 
   2   6   5      933.48      860.90     11.53 o 
   3   6   5      507.46      544.43      9.74 o 
   4   6   5      144.62      139.69      4.29 o 
   5   6   5      104.00      116.29      5.00 o 
   6   6   5     1796.07     1813.49     37.22 o 
   7   6   5      271.56      285.02      8.84 o 
   8   6   5      260.78      259.46      8.64 o 
   9   6   5       31.55       23.33      5.23 o 
  10   6   5       22.56       20.63      6.10 o 
  11   6   5      301.21      341.04     12.19 o 
  12   6   5       68.32       68.97     12.92 o 
  13   6   5       34.15       25.49      5.78 o 
   1   7   5       71.25       73.84      8.39 o 
   2   7   5       10.49        9.67      1.77 o 
   3   7   5      552.23      512.50     16.82 o 
   4   7   5     1009.07      974.88     18.65 o 
   5   7   5      131.17      118.60      9.17 o 
   6   7   5       32.50       26.76      4.53 o 
   7   7   5       31.72       18.84      4.17 o 
   8   7   5      255.75      227.75      9.41 o 
   9   7   5       12.52       13.66      5.68 o 
  10   7   5        9.09        7.13      4.31 o 
  11   7   5        4.91        8.17      3.97 o 
  12   7   5       11.12        9.46      4.67 o 
   0   8   5      233.65      230.85     10.54 o 
   1   8   5       58.91       51.10      9.46 o 
   2   8   5       22.74       27.74      4.00 o 
   3   8   5      298.85      291.49      7.22 o 
   4   8   5      243.23      221.64      9.58 o 
   5   8   5      114.82       98.12     13.87 o 
   6   8   5      413.40      430.79     15.95 o 
   7   8   5       67.21       50.66      7.87 o 
   8   8   5      118.94      116.32      9.39 o 
   9   8   5       46.07       25.93     10.36 o 
  10   8   5       43.19       40.05      9.66 o 
   1   9   5       79.40       66.43     12.92 o 
   2   9   5      244.09      254.85      8.60 o 
   3   9   5        4.38        6.67      2.52 o 
   4   9   5      314.13      315.62     12.44 o 
   5   9   5       14.12       12.97      3.98 o 
   6   9   5       14.73        4.57      2.48 o 
   7   9   5       12.52       12.36      4.33 o 
   8   9   5        2.14        8.16      3.82 o 
   1  10   5        0.57        4.89      2.96 o 
   2  10   5        0.35        1.31      3.04 o 
   3  10   5       40.18       36.82     11.17 o 
   4  10   5       25.61       23.33      6.99 o 
   5  10   5       61.75       44.10     13.14 o 
   1   0   6     3343.95     2782.42     21.02 o 
   2   0   6       22.55       28.59      3.75 o 
   3   0   6     1035.87     1026.20     12.25 o 
   4   0   6       95.01      102.87      3.63 o 
   5   0   6       46.53       49.12      4.68 o 
   6   0   6     6695.03     7172.03    102.51 o 
   7   0   6     1287.50     1386.85     26.64 o 
   8   0   6     1965.40     2046.43     27.15 o 
   9   0   6       25.49       30.96      8.19 o 
  10   0   6        0.00        4.85      2.98 o 
  11   0   6      419.61      423.49     14.16 o 
  12   0   6      818.32      855.67     26.89 o 
  13   0   6       51.05       45.22     13.47 o 
  14   0   6      118.35       76.25     26.19 o 
  15   0   6      122.05      107.22     25.63 o 
  16   0   6      248.82      265.91     45.11 o 
   1   1   6     1018.34     1004.32      8.45 o 
   2   1   6      763.39      713.11      9.40 o 
   3   1   6     2285.87     2218.61     20.55 o 
   4   1   6       70.38       76.65      2.48 o 
   5   1   6     1269.71     1229.46     12.11 o 
   6   1   6      380.43      406.65      7.55 o 
   7   1   6        5.58        5.34      1.44 o 
   8   1   6        1.24        2.82      1.29 o 
   9   1   6      236.37      226.87      6.20 o 
  10   1   6       90.47       68.52      9.28 o 
  11   1   6       94.01       83.01      6.77 o 
  12   1   6        4.70        6.35      2.65 o 
  13   1   6       89.08       66.17     12.09 o 
  14   1   6        0.17        2.89      2.64 o 
  15   1   6       51.52       40.22      9.51 o 
  16   1   6       42.59       29.71      7.89 o 
   0   2   6      199.97      167.62      3.10 o 
   1   2   6      735.47      702.03     10.62 o 
   2   2   6       16.05       17.35      1.85 o 
   3   2   6      314.89      313.84      5.60 o 
   4   2   6      177.22      167.61      2.87 o 
   5   2   6     2759.80     2710.84     29.21 o 
   6   2   6     3488.06     3620.49     40.15 o 
   7   2   6       61.85       59.50      6.15 o 
   8   2   6       24.39       19.07      2.55 o 
   9   2   6      143.50      146.87      3.99 o 
  10   2   6     1433.87     1472.86     20.68 o 
  11   2   6      142.73      167.33      8.09 o 
  12   2   6      296.77      304.31     14.41 o 
  13   2   6      290.68      325.40      8.63 o 
  14   2   6      592.14      607.90     14.08 o 
  15   2   6      212.16      223.16     19.21 o 
  16   2   6        3.60        9.55      4.03 o 
   1   3   6     5503.97     5537.30     49.40 o 
   2   3   6      252.18      247.23      5.44 o 
   3   3   6      240.48      296.89      3.78 o 
   4   3   6        4.04        5.56      1.33 o 
   5   3   6      284.07      324.67      6.43 o 
   6   3   6      543.33      577.30     15.50 o 
   7   3   6      111.26      102.71      5.47 o 
   8   3   6      162.66      171.42      5.28 o 
   9   3   6      799.84      834.91     18.25 o 
  10   3   6       90.83       83.32      4.54 o 
  11   3   6       49.21       42.85      7.71 o 
  12   3   6      193.60      213.56      8.98 o 
  13   3   6      132.32      134.24     14.71 o 
  14   3   6        9.31        7.27      2.66 o 
  15   3   6        4.89       10.24      4.45 o 
   0   4   6       56.05       75.59      4.47 o 
   1   4   6       30.49       44.06      2.82 o 
   2   4   6      484.37      457.77      6.37 o 
   3   4   6      305.86      321.84      3.93 o 
   4   4   6      534.77      586.40      7.53 o 
   5   4   6        6.49        4.77      1.20 o 
   6   4   6        3.18        4.68      1.67 o 
   7   4   6      247.59      251.41      5.27 o 
   8   4   6       79.39       70.11      4.94 o 
   9   4   6      137.56      128.03     13.76 o 
  10   4   6       55.40       54.27      8.20 o 
  11   4   6       70.87       72.01     10.05 o 
  12   4   6       11.80       10.27      2.86 o 
  13   4   6      379.80      386.84     12.95 o 
  14   4   6       19.22       24.52      7.04 o 
  15   4   6       10.11       15.90      5.20 o 
   1   5   6      363.55      399.65      7.87 o 
   2   5   6     1583.26     1712.33     19.70 o 
   3   5   6     1318.60     1309.43     18.10 o 
   4   5   6       55.57       55.24      3.56 o 
   5   5   6      399.20      416.90      5.72 o 
   6   5   6      354.85      345.85      9.90 o 
   7   5   6      120.52      139.29      4.99 o 
   8   5   6      865.34      890.84     16.78 o 
   9   5   6       97.91       92.74     10.21 o 
  10   5   6      249.79      269.81     10.40 o 
  11   5   6       66.80       71.28      9.83 o 
  12   5   6      821.57      907.40     15.80 o 
  13   5   6       46.15       40.81      8.24 o 
  14   5   6       16.06       12.98      5.83 o 
   0   6   6       56.15       54.88      5.87 o 
   1   6   6      312.71      313.18     10.23 o 
   2   6   6     1001.89      989.74     10.10 o 
   3   6   6       11.26        7.30      1.27 o 
   4   6   6      103.16      104.79      3.12 o 
   5   6   6      373.45      381.74      9.11 o 
   6   6   6      125.52      119.79      7.37 o 
   7   6   6      365.26      354.27     10.73 o 
   8   6   6      243.13      231.92     10.06 o 
   9   6   6        6.98       12.21      3.84 o 
  10   6   6      397.41      413.19     12.60 o 
  11   6   6      165.38      160.78     14.75 o 
  12   6   6        2.28        6.22      4.25 o 
  13   6   6       48.60       48.22     12.41 o 
   1   7   6      378.81      373.92      9.28 o 
   2   7   6       92.01       85.90      6.45 o 
   3   7   6       11.42        8.21      2.58 o 
   4   7   6      171.46      153.89     10.91 o 
   5   7   6       43.50       27.87      4.85 o 
   6   7   6      226.32      215.75      8.84 o 
   7   7   6       12.69       12.70      2.96 o 
   8   7   6       45.12       40.86      8.59 o 
   9   7   6      119.70       96.77     15.81 o 
  10   7   6       16.78       14.26      4.21 o 
  11   7   6       35.64       27.94      6.95 o 
  12   7   6       15.89       10.25      3.64 o 
   0   8   6        7.12        4.93      4.23 o 
   1   8   6       13.24       10.25      3.13 o 
   2   8   6       72.77       57.68      7.25 o 
   3   8   6       10.85        8.56      3.05 o 
   4   8   6       34.47       27.86      4.76 o 
   5   8   6      153.31      150.21      7.22 o 
   6   8   6        8.05        7.18      2.51 o 
   7   8   6        9.11        7.79      3.57 o 
   8   8   6       12.52       19.36      5.69 o 
   9   8   6       91.22      106.69     10.88 o 
  10   8   6       58.85       60.86     11.66 o 
   1   9   6      232.85      242.87     22.24 o 
   2   9   6       53.13       43.95     10.61 o 
   3   9   6       21.12       14.24      4.89 o 
   4   9   6       14.53       13.55      5.70 o 
   5   9   6        5.40        4.74      2.82 o 
   6   9   6        0.14        6.00      2.88 o 
   7   9   6       26.21       15.87      5.00 o 
   8   9   6       60.09       58.33     12.14 o 
   0  10   6        7.94       -3.00      8.22 o 
   1  10   6      105.84      101.71     31.85 o 
   2  10   6       32.89       31.60      6.94 o 
   3  10   6       18.43       12.53      5.24 o 
   4  10   6       44.06       37.15      8.46 o 
   1   1   7     2234.56     2086.36     23.81 o 
   2   1   7     1654.45     1753.57      9.23 o 
   3   1   7      232.98      327.25      3.76 o 
   4   1   7     1918.53     2041.80     23.57 o 
   5   1   7        0.04        1.80      0.95 o 
   6   1   7      157.02      166.07      5.31 o 
   7   1   7      184.36      172.48      4.01 o 
   8   1   7      639.27      662.57     10.14 o 
   9   1   7        3.24        4.12      1.04 o 
  10   1   7        7.09        7.30      1.42 o 
  11   1   7       22.45       15.07      3.17 o 
  12   1   7        0.15        4.05      2.26 o 
  13   1   7       21.77       21.64      4.03 o 
  14   1   7        7.77        6.78      3.14 o 
  15   1   7        0.11        2.63      2.74 o 
  16   1   7       23.00       18.45      5.60 o 
   0   2   7      574.21      580.41     15.74 o 
   1   2   7      739.26      753.59      7.68 o 
   2   2   7      204.00      208.11      3.31 o 
   3   2   7      222.55      243.51      4.21 o 
   4   2   7       41.44       38.79      2.82 o 
   5   2   7        1.78        1.76      1.08 o 
   6   2   7     1439.11     1403.17     15.89 o 
   7   2   7       17.63       17.78      2.14 o 
   8   2   7      212.78      211.34      7.62 o 
   9   2   7       72.63       67.76      5.25 o 
  10   2   7     1369.52     1395.02     17.32 o 
  11   2   7      590.77      600.45     13.82 o 
  12   2   7        2.24        5.45      2.51 o 
  13   2   7      129.75      134.85     11.47 o 
  14   2   7       20.70       16.38      5.11 o 
  15   2   7        6.66        4.13      3.60 o 
   1   3   7     2007.99     2097.66     30.38 o 
   2   3   7     1607.38     1726.31     14.72 o 
   3   3   7      407.31      363.04     10.84 o 
   4   3   7      336.62      418.60      6.85 o 
   5   3   7     1649.70     1669.27     25.40 o 
   6   3   7      526.79      540.77      8.36 o 
   7   3   7      923.40      919.48     13.61 o 
   8   3   7      669.37      685.28      9.58 o 
   9   3   7     3850.49     4097.16     72.19 o 
  10   3   7       40.86       47.74      6.48 o 
  11   3   7      885.48      914.47     19.37 o 
  12   3   7       58.48       43.40      8.73 o 
  13   3   7       88.46       66.01     12.98 o 
  14   3   7       29.94       19.24      4.00 o 
  15   3   7      157.55      121.72     30.27 o 
   0   4   7       98.26      106.28      4.94 o 
   1   4   7      145.99      121.87      5.55 o 
   2   4   7        2.60        3.83      0.78 o 
   3   4   7       72.29       65.76      2.36 o 
   4   4   7        4.74        1.84      1.16 o 
   5   4   7      910.99      921.70     12.67 o 
   6   4   7       94.67       98.41      2.86 o 
   7   4   7      443.38      453.21      8.31 o 
   8   4   7       12.77       13.26      1.88 o 
   9   4   7       18.86       19.28      3.58 o 
  10   4   7       40.90       39.80      6.37 o 
  11   4   7        7.29        5.24      3.00 o 
  12   4   7        2.26        5.99      4.47 o 
  13   4   7      104.48      118.76     19.03 o 
  14   4   7       28.10       19.97      9.27 o 
   1   5   7      300.90      293.26      9.77 o 
   2   5   7     1226.66     1263.22     16.93 o 
   3   5   7       20.29       20.56      2.76 o 
   4   5   7      206.31      197.06      3.76 o 
   5   5   7      287.32      276.42      8.82 o 
   6   5   7       68.68       74.61      3.59 o 
   7   5   7      494.05      473.05      9.88 o 
   8   5   7      197.88      218.20      9.60 o 
   9   5   7      557.34      596.48     15.74 o 
  10   5   7      178.73      194.53     10.63 o 
  11   5   7       53.30       47.82      8.98 o 
  12   5   7      371.63      344.03     14.08 o 
  13   5   7      271.71      267.32     10.85 o 
  14   5   7        2.54        4.95      3.06 o 
   0   6   7      114.27      116.14      5.09 o 
   1   6   7       21.28       18.90      3.34 o 
   2   6   7      401.41      419.32      7.41 o 
   3   6   7       13.17       12.72      1.60 o 
   4   6   7        3.31        1.96      1.07 o 
   5   6   7       66.64       62.47      6.29 o 
   6   6   7      698.82      703.19     14.57 o 
   7   6   7       71.11       72.70     10.32 o 
   8   6   7        5.30        4.21      2.24 o 
   9   6   7        2.34        3.62      3.74 o 
  10   6   7      155.98      150.87      9.50 o 
  11   6   7       57.30       54.74     10.20 o 
  12   6   7        2.39        7.95      4.42 o 
  13   6   7       17.84       10.08      4.76 o 
   1   7   7      422.86      412.91     15.16 o 
   2   7   7      175.04      169.17     11.07 o 
   3   7   7      246.91      226.44     10.99 o 
   4   7   7      446.35      447.24     10.99 o 
   5   7   7      103.04      101.48     10.79 o 
   6   7   7        5.52        9.85      3.38 o 
   7   7   7        8.32        8.51      3.10 o 
   8   7   7      123.96      129.14     10.66 o 
   9   7   7       41.62       41.16      6.67 o 
  10   7   7       26.78       22.16      6.03 o 
  11   7   7       21.97       18.20      5.24 o 
   0   8   7      425.44      420.14     16.36 o 
   1   8   7      410.66      384.65     12.33 o 
   2   8   7      155.66      151.92      5.91 o 
   3   8   7        7.50        6.46      2.64 o 
   4   8   7       23.26       15.12      4.04 o 
   5   8   7      348.07      303.85      9.82 o 
   6   8   7      211.21      187.82      9.09 o 
   7   8   7        0.40        4.57      2.89 o 
   8   8   7        6.68        5.94      3.93 o 
   9   8   7        2.28        2.49      4.11 o 
  10   8   7        0.39        5.62      3.62 o 
   1   9   7      103.56       96.53     16.16 o 
   2   9   7       20.51       21.10      5.53 o 
   3   9   7      452.23      525.76     12.48 o 
   4   9   7       16.10       11.11      4.28 o 
   5   9   7       64.92       58.74     13.58 o 
   6   9   7       14.01       14.28      4.27 o 
   7   9   7        0.79        4.30      2.23 o 
   0  10   7       55.94       46.88     21.28 o 
   1  10   7       30.54       25.52      7.40 o 
   2  10   7       10.71       12.80      6.20 o 
   3  10   7       28.27       26.33      7.71 o 
   4  10   7        8.40        9.06      4.88 o 
   1   0   8     2749.31     2617.63     25.52 o 
   2   0   8      304.56      284.52      5.62 o 
   3   0   8      555.58      646.35     16.85 o 
   4   0   8      922.97      978.11     20.62 o 
   5   0   8      898.30      907.69     12.37 o 
   6   0   8     1592.04     1572.59     28.38 o 
   7   0   8       38.83       42.01      6.06 o 
   8   0   8      233.78      263.80      8.48 o 
   9   0   8      677.08      647.86     16.88 o 
  10   0   8        1.97        5.80      3.46 o 
  11   0   8        9.55       11.85      3.49 o 
  12   0   8      902.38      954.55     20.37 o 
  13   0   8      336.92      341.87     14.50 o 
  14   0   8       14.75        7.70      5.70 o 
  15   0   8      203.50      209.14     12.41 o 
   1   1   8      415.90      395.11      4.07 o 
   2   1   8      179.91      173.25      3.00 o 
   3   1   8       54.15       69.97      2.25 o 
   4   1   8     1293.37     1359.21     17.10 o 
   5   1   8     1157.19     1151.01     13.50 o 
   6   1   8      199.44      195.77      6.01 o 
   7   1   8       62.17       72.74      5.03 o 
   8   1   8      141.98      153.00      4.59 o 
   9   1   8      219.31      238.47      6.86 o 
  10   1   8      162.47      152.16      5.97 o 
  11   1   8      358.30      343.09      9.24 o 
  12   1   8       11.28       13.83      2.91 o 
  13   1   8        9.02        5.95      2.42 o 
  14   1   8       99.12       93.39     13.33 o 
  15   1   8       15.48       11.34      4.04 o 
   0   2   8       10.58       12.01      1.45 o 
   1   2   8       19.23       27.44      2.95 o 
   2   2   8      120.98      118.54      2.49 o 
   3   2   8      747.65      779.27     14.79 o 
   4   2   8      349.05      348.68      5.00 o 
   5   2   8        0.81        2.10      1.01 o 
   6   2   8      316.94      337.42      6.30 o 
   7   2   8      105.26      116.64      3.74 o 
   8   2   8       46.02       50.72      4.75 o 
   9   2   8        0.00        1.79      1.47 o 
  10   2   8       14.71       12.97      2.22 o 
  11   2   8       62.78       50.01      6.58 o 
  12   2   8        1.21        3.57      1.94 o 
  13   2   8      136.52      122.73     10.60 o 
  14   2   8       34.76       31.22      7.36 o 
  15   2   8       36.37       30.18      5.83 o 
   1   3   8      176.31      194.33      4.97 o 
   2   3   8      112.31      150.29      5.51 o 
   3   3   8      693.83      666.24      9.20 o 
   4   3   8       17.26       20.04      2.46 o 
   5   3   8      370.61      346.87      7.26 o 
   6   3   8       54.63       40.46      4.26 o 
   7   3   8      237.57      230.01      8.61 o 
   8   3   8      383.43      376.79      8.37 o 
   9   3   8     1066.54     1050.47     15.77 o 
  10   3   8       53.24       50.81      6.25 o 
  11   3   8       61.66       59.73      7.47 o 
  12   3   8      583.77      583.18     13.47 o 
  13   3   8      566.75      582.53     11.92 o 
  14   3   8        8.57        6.96      4.05 o 
  15   3   8        0.51        6.33      3.65 o 
   0   4   8       51.73       55.19      5.63 o 
   1   4   8      411.93      421.24      5.41 o 
   2   4   8      532.61      554.39      9.54 o 
   3   4   8      957.56     1023.79     18.03 o 
   4   4   8      641.36      590.99      8.66 o 
   5   4   8      689.18      660.41     14.44 o 
   6   4   8      109.16      113.21      3.74 o 
   7   4   8       73.40       70.73      5.08 o 
   8   4   8      384.83      410.42      8.39 o 
   9   4   8      628.15      652.50     14.17 o 
  10   4   8      412.11      451.73     14.36 o 
  11   4   8       79.40       81.94     13.66 o 
  12   4   8       37.15       38.90      7.16 o 
  13   4   8        1.43        2.10      3.44 o 
  14   4   8      331.34      333.49     11.49 o 
   1   5   8      186.43      174.15      4.85 o 
   2   5   8        2.64        3.70      1.13 o 
   3   5   8      106.06      113.40      5.55 o 
   4   5   8       18.35       18.70      2.90 o 
   5   5   8     2196.48     2232.18     35.76 o 
   6   5   8       67.71       71.52      4.14 o 
   7   5   8       45.36       55.36      7.98 o 
   8   5   8        1.87        5.31      2.82 o 
   9   5   8     1754.19     1934.29     32.40 o 
  10   5   8      124.25      132.92     10.29 o 
  11   5   8       83.96       88.35     14.55 o 
  12   5   8       28.14       17.41      6.08 o 
  13   5   8      833.20      974.37     20.60 o 
   0   6   8       38.52       32.84      5.95 o 
   1   6   8      454.63      459.94      8.90 o 
   2   6   8        4.37        4.56      1.48 o 
   3   6   8        0.55        2.63      1.63 o 
   4   6   8       94.84       90.13      6.46 o 
   5   6   8      122.13      129.63      7.77 o 
   6   6   8      680.72      726.52     18.15 o 
   7   6   8        4.53        2.91      3.46 o 
   8   6   8       80.38       79.08     13.79 o 
   9   6   8       96.86       82.72     10.67 o 
  10   6   8       20.35       23.16      5.09 o 
  11   6   8       47.88       55.50     12.33 o 
  12   6   8      240.92      274.69     10.36 o 
   1   7   8       61.72       50.07      7.37 o 
   2   7   8       70.03       50.75      6.69 o 
   3   7   8        8.37        6.86      2.21 o 
   4   7   8        5.10        6.91      2.42 o 
   5   7   8      519.79      540.79     22.83 o 
   6   7   8      173.92      153.77     14.62 o 
   7   7   8       67.72       62.89      9.14 o 
   8   7   8       16.93       15.86      5.43 o 
   9   7   8        1.35        5.56      3.05 o 
  10   7   8        1.57        6.79      3.31 o 
  11   7   8        0.68        6.55      4.11 o 
   0   8   8      577.96      577.94     18.00 o 
   1   8   8      160.59      152.61     16.49 o 
   2   8   8       21.63       19.58      4.25 o 
   3   8   8      205.97      224.90      8.53 o 
   4   8   8      305.13      271.44      7.52 o 
   5   8   8       11.27        8.33      2.61 o 
   6   8   8        1.89        4.16      2.07 o 
   7   8   8       20.29       21.57      5.06 o 
   8   8   8       13.24       16.53      5.72 o 
   9   8   8        4.64        7.61      2.95 o 
   1   9   8        0.05        5.79      3.57 o 
   2   9   8       30.50       32.42      6.26 o 
   3   9   8        2.07        3.10      2.51 o 
   4   9   8        3.59        6.03      2.59 o 
   5   9   8       13.40       10.79      4.47 o 
   6   9   8        5.44        5.26      3.46 o 
   7   9   8       19.12       11.60      4.74 o 
   0  10   8       84.06       76.66     26.66 o 
   1  10   8      113.41      109.12     12.02 o 
   2  10   8        1.43        5.21      4.71 o 
   1   1   9      476.44      506.65      5.15 o 
   2   1   9      554.15      509.75      4.91 o 
   3   1   9     1332.15     1354.11     15.73 o 
   4   1   9       12.54        5.37      1.08 o 
   5   1   9      308.65      321.07      4.96 o 
   6   1   9        3.00        3.99      1.45 o 
   7   1   9      141.78      134.14      6.00 o 
   8   1   9       29.59       26.23      2.75 o 
   9   1   9      100.93       95.14      8.45 o 
  10   1   9       12.12       12.24      2.48 o 
  11   1   9        8.75        7.12      2.10 o 
  12   1   9       16.72       12.20      2.04 o 
  13   1   9        2.91        3.66      2.09 o 
  14   1   9       10.42       11.87      4.00 o 
  15   1   9      100.34      121.85     21.40 o 
   0   2   9     2212.94     2323.80     33.27 o 
   1   2   9     1193.84     1231.78     10.48 o 
   2   2   9     1718.30     1740.54     19.80 o 
   3   2   9     1923.33     2164.30     17.24 o 
   4   2   9      377.64      345.70      8.40 o 
   5   2   9       36.01       31.63      2.94 o 
   6   2   9     1067.27     1095.12     17.70 o 
   7   2   9     1531.64     1637.21     22.75 o 
   8   2   9        2.60        4.18      1.54 o 
   9   2   9       66.90       54.66      5.44 o 
  10   2   9      714.49      730.08     12.52 o 
  11   2   9       94.65       95.44      7.85 o 
  12   2   9        0.82        3.96      2.11 o 
  13   2   9        5.85        4.44      2.54 o 
  14   2   9       39.19       30.00      6.12 o 
  15   2   9        6.29        7.55      3.46 o 
   1   3   9       63.65       63.56      5.28 o 
   2   3   9        0.11        3.14      1.00 o 
   3   3   9      474.13      505.84      7.09 o 
   4   3   9       29.23       31.85      3.33 o 
   5   3   9      124.01      119.23      3.37 o 
   6   3   9      639.62      677.79      9.00 o 
   7   3   9       44.83       38.18      4.22 o 
   8   3   9     2928.58     3136.39     33.80 o 
   9   3   9      225.93      247.87      7.82 o 
  10   3   9      186.23      190.18      7.00 o 
  11   3   9       72.70       76.12     10.11 o 
  12   3   9      675.17      636.03     12.62 o 
  13   3   9        5.92       11.79      3.84 o 
  14   3   9        5.63        8.43      2.92 o 
   0   4   9        0.03        0.56      1.39 o 
   1   4   9      119.19      104.12      2.90 o 
   2   4   9       24.44       23.02      2.78 o 
   3   4   9      105.09      108.77      6.04 o 
   4   4   9       47.18       38.80      3.99 o 
   5   4   9        5.69        3.98      1.24 o 
   6   4   9       38.54       37.52      3.52 o 
   7   4   9      582.85      589.35      8.91 o 
   8   4   9      874.18      899.36     27.56 o 
   9   4   9       70.09       59.63      7.05 o 
  10   4   9     1380.02     1408.75     26.20 o 
  11   4   9      204.02      204.52      8.90 o 
  12   4   9        3.24        2.75      4.26 o 
  13   4   9        3.62        6.80      3.50 o 
  14   4   9       22.73       23.10      7.83 o 
   1   5   9        0.09        3.70      1.74 o 
   2   5   9      150.40      155.12      4.50 o 
   3   5   9        3.30        1.91      1.52 o 
   4   5   9      102.24       95.04      5.85 o 
   5   5   9      238.45      234.89      6.98 o 
   6   5   9      210.07      224.00      6.33 o 
   7   5   9      140.45      151.49      9.23 o 
   8   5   9        1.89        3.84      2.75 o 
   9   5   9       19.90       15.81      3.72 o 
  10   5   9       53.56       40.61      6.87 o 
  11   5   9       57.95       61.15      8.39 o 
  12   5   9       57.08       50.39     10.13 o 
  13   5   9       34.41       27.28      6.73 o 
   0   6   9      673.50      733.58     22.23 o 
   1   6   9      156.56      133.45      5.26 o 
   2   6   9      147.18      152.03      6.18 o 
   3   6   9      651.78      613.02     12.29 o 
   4   6   9      119.10      120.96      5.11 o 
   5   6   9       24.12       16.87      3.84 o 
   6   6   9      195.85      182.77      6.97 o 
   7   6   9      235.58      235.78     12.21 o 
   8   6   9        0.81        2.65      3.01 o 
   9   6   9       15.12       17.09      4.30 o 
  10   6   9       27.73       29.82      5.78 o 
  11   6   9       12.83       14.44      5.43 o 
  12   6   9        9.06        7.73      4.22 o 
   1   7   9       16.66        9.57      2.69 o 
   2   7   9     1139.03     1083.89     23.56 o 
   3   7   9      438.87      399.84     13.32 o 
   4   7   9       67.23       61.63      6.92 o 
   5   7   9        1.14        2.52      2.59 o 
   6   7   9        7.23        8.30      3.10 o 
   7   7   9      187.39      151.85     13.37 o 
   8   7   9       14.24       16.79      3.91 o 
   9   7   9       70.61       72.57     12.58 o 
  10   7   9       35.40       26.41      6.20 o 
  11   7   9        4.02        7.44      3.23 o 
   0   8   9      627.87      659.29     57.01 o 
   1   8   9        8.45        6.33      3.96 o 
   2   8   9       75.35       68.69      9.93 o 
   3   8   9        2.14        4.99      2.64 o 
   4   8   9       22.62       19.89      4.08 o 
   5   8   9       34.01       37.83      8.53 o 
   6   8   9       17.43       21.54      5.79 o 
   7   8   9       42.49       34.48      7.88 o 
   8   8   9        0.71        4.41      3.69 o 
   9   8   9       22.60       16.33      4.89 o 
   1   9   9      143.21      133.46     12.21 o 
   2   9   9       76.72       64.24     17.42 o 
   3   9   9        3.15        5.05      3.12 o 
   4   9   9       30.65       44.34      9.65 o 
   5   9   9        1.79        5.12      4.38 o 
   6   9   9       40.19       41.91      9.01 o 
   0   0  10     1990.26     2350.69     64.14 o 
   1   0  10      193.06      153.05      3.78 o 
   2   0  10        0.08        1.31      1.02 o 
   3   0  10      506.01      455.03      8.75 o 
   4   0  10       55.66       53.71      3.43 o 
   5   0  10        0.01        2.95      1.12 o 
   6   0  10       19.88       18.31      2.74 o 
   7   0  10      139.40      133.86      6.17 o 
   8   0  10       24.89       22.33      3.78 o 
   9   0  10      458.29      455.51     10.12 o 
  10   0  10      186.76      194.34      9.51 o 
  11   0  10        0.19        4.38      2.56 o 
  12   0  10       12.89       14.84      3.38 o 
  13   0  10       30.32       23.65      5.19 o 
  14   0  10        0.86        4.75      2.95 o 
  15   0  10        0.45        4.02      2.98 o 
   1   1  10       44.55       62.31      2.02 o 
   2   1  10     1132.61     1122.13     10.25 o 
   3   1  10      746.04      774.87      6.86 o 
   4   1  10      162.63      166.50      3.92 o 
   5   1  10      539.15      579.16      7.94 o 
   6   1  10      353.65      343.64      6.37 o 
   7   1  10      106.22      108.65      4.00 o 
   8   1  10        0.20        0.89      1.33 o 
   9   1  10      548.18      548.14     10.78 o 
  10   1  10      255.74      243.55      6.63 o 
  11   1  10      404.28      406.59      8.04 o 
  12   1  10       32.26       27.42      3.79 o 
  13   1  10       46.04       38.28      6.28 o 
  14   1  10        9.73        4.64      3.11 o 
  15   1  10       15.48       13.53      5.45 o 
   0   2  10       20.00       21.57      3.04 o 
   1   2  10      364.25      388.53      6.26 o 
   2   2  10      265.18      274.62      5.01 o 
   3   2  10      406.97      460.40      6.19 o 
   4   2  10       93.67       90.37      3.85 o 
   5   2  10       24.36       23.19      2.50 o 
   6   2  10       54.01       48.94      3.32 o 
   7   2  10        0.04        3.71      1.15 o 
   8   2  10        0.20        1.64      1.41 o 
   9   2  10       19.92       20.72      3.22 o 
  10   2  10      132.18      126.74      7.46 o 
  11   2  10        0.08        4.08      1.92 o 
  12   2  10        8.47        7.44      2.02 o 
  13   2  10       11.28       11.62      3.17 o 
  14   2  10       22.02       17.43      4.51 o 
   1   3  10     1216.99     1229.08     14.56 o 
   2   3  10      339.75      366.66      5.88 o 
   3   3  10      620.51      605.88      8.79 o 
   4   3  10      981.17      981.95     13.50 o 
   5   3  10      334.95      346.54     10.64 o 
   6   3  10      242.90      234.18      7.80 o 
   7   3  10      125.44      118.53      5.26 o 
   8   3  10      413.09      410.55      8.75 o 
   9   3  10       47.95       51.40      5.71 o 
  10   3  10      114.92      117.05      9.42 o 
  11   3  10       23.88       15.19      4.18 o 
  12   3  10       57.34       38.59      8.39 o 
  13   3  10        0.27        6.63      3.60 o 
  14   3  10       54.20       41.94      9.92 o 
   0   4  10     1353.75     1335.62     22.42 o 
   1   4  10      120.16       98.50      4.81 o 
   2   4  10      996.09     1020.04     15.59 o 
   3   4  10      449.60      444.23      7.05 o 
   4   4  10      304.30      279.15      4.99 o 
   5   4  10      315.84      326.48      6.19 o 
   6   4  10     2152.48     2250.11     30.93 o 
   7   4  10     2000.92     2131.02     43.03 o 
   8   4  10        8.25        6.76      2.16 o 
   9   4  10        4.49        5.04      2.68 o 
  10   4  10      302.13      313.65     10.16 o 
  11   4  10     1265.93     1455.16     49.71 o 
  12   4  10      506.30      498.52     14.83 o 
  13   4  10      331.91      355.31     14.67 o 
   1   5  10     1336.29     1419.49     19.50 o 
   2   5  10        5.80        4.85      1.62 o 
   3   5  10        4.71        7.46      1.86 o 
   4   5  10       79.75       76.36      6.18 o 
   5   5  10       22.67       23.53      3.44 o 
   6   5  10       77.00       68.33      6.69 o 
   7   5  10       92.06      108.31      6.84 o 
   8   5  10      291.15      303.01     12.27 o 
   9   5  10        0.77        3.99      4.33 o 
  10   5  10       30.89       22.08      4.72 o 
  11   5  10        3.67        6.58      3.20 o 
  12   5  10      220.83      227.84     18.94 o 
  13   5  10       54.34       47.01      9.05 o 
   0   6  10      389.14      330.39     15.46 o 
   1   6  10       84.88       68.29      8.27 o 
   2   6  10        2.70        8.27      2.81 o 
   3   6  10      491.49      473.07      9.51 o 
   4   6  10       54.11       55.72      7.35 o 
   5   6  10       24.22       21.50      4.19 o 
   6   6  10       19.01       24.01      4.45 o 
   7   6  10      123.57      130.59      7.34 o 
   8   6  10      190.50      184.48      8.20 o 
   9   6  10        2.27        5.39      2.83 o 
  10   6  10       32.88       22.21      5.62 o 
  11   6  10      127.68      150.94     11.64 o 
   1   7  10      157.29      130.64     10.12 o 
   2   7  10        8.88        7.02      1.97 o 
   3   7  10        0.05        3.68      2.00 o 
   4   7  10       68.37       70.09     11.83 o 
   5   7  10        5.61        6.33      2.44 o 
   6   7  10       17.06       16.54      4.10 o 
   7   7  10      110.57      104.28     14.45 o 
   8   7  10        1.84        4.61      3.38 o 
   9   7  10      116.50      139.02      9.34 o 
  10   7  10       19.05       12.14      5.67 o 
   0   8  10        0.17        4.80      5.91 o 
   1   8  10       40.22       35.28      5.87 o 
   2   8  10       38.69       31.69      5.15 o 
   3   8  10      139.16      155.52     13.22 o 
   4   8  10       17.24       18.83      5.45 o 
   5   8  10       27.26       30.82      5.52 o 
   6   8  10       72.29       87.59     13.86 o 
   7   8  10        0.57        8.39      3.66 o 
   8   8  10        0.91        3.67      3.39 o 
   1   9  10       96.54       95.87     18.95 o 
   2   9  10      263.65      250.57     15.33 o 
   3   9  10        1.50        4.60      4.58 o 
   4   9  10        4.44       12.19      4.12 o 
   5   9  10       16.84       11.94      4.83 o 
   1   1  11       26.85       30.64      2.56 o 
   2   1  11      657.55      688.15      9.29 o 
   3   1  11       73.27       81.81      4.53 o 
   4   1  11       63.03       57.60      2.56 o 
   5   1  11      864.58      859.25     11.21 o 
   6   1  11        2.76        2.77      1.09 o 
   7   1  11      616.51      613.88      9.73 o 
   8   1  11       61.65       55.74      5.24 o 
   9   1  11      605.25      578.92     10.83 o 
  10   1  11        3.40        7.36      2.00 o 
  11   1  11       99.58       75.09      8.02 o 
  12   1  11       15.41       11.20      2.90 o 
  13   1  11       88.90       80.30      7.90 o 
  14   1  11       35.06       25.94      5.75 o 
   0   2  11      609.74      692.12     25.77 o 
   1   2  11       36.85       45.05      2.81 o 
   2   2  11      547.74      554.46     10.41 o 
   3   2  11      160.55      164.61      3.68 o 
   4   2  11      152.68      166.19      4.28 o 
   5   2  11       15.46       17.87      2.11 o 
   6   2  11        0.01        1.25      1.18 o 
   7   2  11       94.68       92.34      4.81 o 
   8   2  11      914.09      935.64     14.66 o 
   9   2  11        0.75        3.22      1.89 o 
  10   2  11      636.62      663.62     11.00 o 
  11   2  11       32.73       24.43      4.31 o 
  12   2  11      148.56      160.67      9.28 o 
  13   2  11        0.63        4.69      2.75 o 
  14   2  11       55.31       56.10      7.74 o 
   1   3  11      372.41      400.76      6.97 o 
   2   3  11      274.25      285.37      6.46 o 
   3   3  11       88.72       81.01      4.62 o 
   4   3  11       58.14       56.60      4.50 o 
   5   3  11      929.04      997.80     13.90 o 
   6   3  11      520.76      489.98     14.73 o 
   7   3  11     1164.58     1179.18     27.62 o 
   8   3  11      153.50      151.91      6.60 o 
   9   3  11      292.57      309.15      8.77 o 
  10   3  11       85.68      107.04     11.00 o 
  11   3  11        0.47        3.63      2.21 o 
  12   3  11       37.49       33.42      6.14 o 
  13   3  11      185.97      208.75     17.56 o 
  14   3  11       29.03       35.98      7.39 o 
   0   4  11      167.49      158.21     10.37 o 
   1   4  11       59.93       63.92      4.73 o 
   2   4  11      573.73      576.96     11.19 o 
   3   4  11        0.33       -0.38      1.70 o 
   4   4  11        8.04        6.74      1.96 o 
   5   4  11      681.73      695.31     11.40 o 
   6   4  11       49.70       45.71      5.17 o 
   7   4  11       40.26       31.60      3.79 o 
   8   4  11      351.04      346.53     11.75 o 
   9   4  11       45.54       32.18      5.12 o 
  10   4  11      431.16      451.97     18.41 o 
  11   4  11        1.65       -1.14      3.69 o 
  12   4  11       50.15       39.39     10.24 o 
  13   4  11      144.52      125.47     21.49 o 
   1   5  11      256.39      254.06      7.28 o 
   2   5  11     1401.59     1429.53     36.35 o 
   3   5  11      102.32       89.05      5.83 o 
   4   5  11      133.22      133.22      6.84 o 
   5   5  11       64.82       62.61      6.76 o 
   6   5  11       53.16       46.43      6.54 o 
   7   5  11      154.28      153.53     10.38 o 
   8   5  11       37.69       41.29      7.79 o 
   9   5  11       85.77       89.40     13.80 o 
  10   5  11       33.04       28.05      7.75 o 
  11   5  11        1.83        9.53      4.27 o 
  12   5  11       27.12       21.85      4.64 o 
   0   6  11     1089.75     1059.90     54.83 o 
   1   6  11       67.64       66.67      8.10 o 
   2   6  11      141.37      151.96      9.19 o 
   3   6  11      146.55      133.78      6.44 o 
   4   6  11      240.88      207.68      9.67 o 
   5   6  11        3.23        8.89      2.81 o 
   6   6  11      126.55      139.65      8.55 o 
   7   6  11        0.01        1.50      2.45 o 
   8   6  11        0.16        2.88      2.55 o 
   9   6  11        4.77        8.03      2.53 o 
  10   6  11        0.04        6.59      3.05 o 
  11   6  11      105.69       77.22     15.22 o 
   1   7  11        9.84       16.53      4.26 o 
   2   7  11       14.01       11.75      2.32 o 
   3   7  11        0.07        1.81      2.74 o 
   4   7  11      155.38      211.13     29.02 o 
   5   7  11      237.99      291.81     10.93 o 
   6   7  11        1.46        7.81      3.45 o 
   7   7  11       77.38       72.11     14.01 o 
   8   7  11        0.44        4.47      3.22 o 
   9   7  11      228.90      268.75     10.93 o 
   0   8  11      257.57      237.75     14.31 o 
   1   8  11        0.00        2.06      2.17 o 
   2   8  11      175.37      194.20      9.79 o 
   3   8  11        7.66        6.42      2.34 o 
   4   8  11        0.27        5.08      3.45 o 
   5   8  11       12.30       10.21      3.57 o 
   6   8  11       40.43       33.56      6.87 o 
   7   8  11       11.02       14.69      4.69 o 
   1   9  11       13.13       13.12      7.29 o 
   2   9  11      270.02      255.08     21.06 o 
   3   9  11      146.26      220.10     21.31 o 
   4   9  11        0.01        3.11      3.27 o 
   0   0  12      168.68      148.95      7.14 o 
   1   0  12      854.13      863.14     31.60 o 
   2   0  12       60.45       65.27      4.92 o 
   3   0  12       19.03       17.98      2.21 o 
   4   0  12      391.94      406.67      9.35 o 
   5   0  12       18.38       34.31      5.02 o 
   6   0  12       81.62       77.58      5.19 o 
   7   0  12      727.43      686.28     18.27 o 
   8   0  12      797.88      771.25     22.23 o 
   9   0  12       18.85       14.33      3.10 o 
  10   0  12      297.03      287.11     10.38 o 
  11   0  12      109.82      110.89     11.86 o 
  12   0  12      110.18      123.25      8.50 o 
  13   0  12       40.70       29.00      6.56 o 
  14   0  12        1.03       10.49      4.95 o 
   1   1  12      104.57      110.86      3.18 o 
   2   1  12      140.06      152.31      4.27 o 
   3   1  12      782.37      825.99     13.78 o 
   4   1  12       83.61       79.34      3.67 o 
   5   1  12      309.31      316.13      5.13 o 
   6   1  12       39.89       45.87      4.39 o 
   7   1  12      211.34      204.15      4.81 o 
   8   1  12       19.62       16.69      2.16 o 
   9   1  12       71.60       67.25      6.64 o 
  10   1  12       17.70       22.23      3.01 o 
  11   1  12        8.34        7.07      2.18 o 
  12   1  12      119.10      123.15     10.16 o 
  13   1  12      214.75      212.20      9.33 o 
  14   1  12        7.05        8.33      2.97 o 
   0   2  12     1654.71     1602.11     32.44 o 
   1   2  12      765.46      763.56      9.93 o 
   2   2  12       13.87       15.85      1.84 o 
   3   2  12      807.29      820.36     11.12 o 
   4   2  12      202.71      202.25      4.83 o 
   5   2  12       34.86       34.92      3.55 o 
   6   2  12      354.27      335.44      6.10 o 
   7   2  12       21.16       17.98      2.71 o 
   8   2  12       44.18       40.81      4.16 o 
   9   2  12        9.82        9.20      1.93 o 
  10   2  12      109.99      116.25      8.09 o 
  11   2  12        0.05        4.99      1.78 o 
  12   2  12       46.57       44.92      7.48 o 
  13   2  12       20.44       10.58      3.62 o 
  14   2  12       26.20       17.21      7.67 o 
   1   3  12      180.82      188.72      4.18 o 
   2   3  12      181.29      197.47      5.70 o 
   3   3  12      559.27      562.64      7.38 o 
   4   3  12       12.76        8.25      1.70 o 
   5   3  12        4.58        5.86      1.40 o 
   6   3  12      223.43      215.47      5.70 o 
   7   3  12      546.39      555.40     10.12 o 
   8   3  12        7.81        6.05      1.78 o 
   9   3  12      217.15      222.05      9.23 o 
  10   3  12      163.32      176.38     10.57 o 
  11   3  12       56.32       53.28      8.02 o 
  12   3  12       17.63       13.85      3.64 o 
  13   3  12        1.96        9.44      3.87 o 
   0   4  12     2556.46     2645.57     52.50 o 
   1   4  12       18.78       28.25      3.15 o 
   2   4  12       21.74       18.36      2.57 o 
   3   4  12       27.72       24.40      2.92 o 
   4   4  12     2220.41     2391.46     28.43 o 
   5   4  12      582.41      622.07     18.02 o 
   6   4  12      111.23      100.61      8.01 o 
   7   4  12       40.39       41.51      4.65 o 
   8   4  12       38.31       34.87      6.01 o 
   9   4  12      245.47      260.41      7.36 o 
  10   4  12       10.77        4.58      2.26 o 
  11   4  12      149.05      149.92     20.61 o 
  12   4  12      105.00       74.06     15.93 o 
   1   5  12      576.96      546.70     10.64 o 
   2   5  12        7.28        5.87      2.16 o 
   3   5  12     1104.79     1174.86     20.56 o 
   4   5  12       75.23       91.20      6.93 o 
   5   5  12      507.17      507.82     14.18 o 
   6   5  12       94.64       94.16      7.11 o 
   7   5  12       64.23       64.16      8.81 o 
   8   5  12       54.16       62.33     11.15 o 
   9   5  12       49.68       60.76      8.82 o 
  10   5  12      203.19      188.35      8.90 o 
  11   5  12        0.13        4.06      3.60 o 
  12   5  12        0.00        5.76      3.99 o 
   0   6  12      302.61      234.28     12.62 o 
   1   6  12        0.43        2.89      1.99 o 
   2   6  12      156.52      177.02      7.24 o 
   3   6  12      276.96      285.50      9.48 o 
   4   6  12      528.42      527.27     15.84 o 
   5   6  12        3.72        7.98      2.94 o 
   6   6  12       46.48       44.16      7.29 o 
   7   6  12       10.82        3.28      3.36 o 
   8   6  12       12.80       10.33      3.82 o 
   9   6  12       12.38       13.12      4.32 o 
  10   6  12      100.90      117.65     12.13 o 
   1   7  12        0.71        3.53      2.28 o 
   2   7  12       70.82       62.66      8.89 o 
   3   7  12      136.24      156.48      7.16 o 
   4   7  12       15.67       12.76      3.22 o 
   5   7  12        0.12        2.41      2.95 o 
   6   7  12       76.81       78.96     13.62 o 
   7   7  12       47.35       42.12      7.08 o 
   8   7  12      208.76      255.13     37.26 o 
   9   7  12       17.30       11.46      4.24 o 
   0   8  12      267.75      322.41     30.95 o 
   1   8  12        0.91        4.57      2.15 o 
   2   8  12        0.09        6.19      2.52 o 
   3   8  12       18.58       16.82      3.80 o 
   4   8  12       28.39       25.74      7.04 o 
   5   8  12       87.39       79.29     14.54 o 
   6   8  12       33.10       41.68      9.34 o 
   7   8  12       17.11       19.26      6.59 o 
   1   9  12       14.15       15.49      4.07 o 
   2   9  12       75.16       56.52     18.51 o 
   1   1  13       14.66       13.01      1.67 o 
   2   1  13       33.13       35.06      2.98 o 
   3   1  13       17.36       15.14      1.85 o 
   4   1  13       89.30       85.19      4.70 o 
   5   1  13      442.08      435.43      6.51 o 
   6   1  13      209.09      184.06      5.90 o 
   7   1  13      169.71      155.84      6.91 o 
   8   1  13        8.72        7.54      2.21 o 
   9   1  13        5.04        2.72      1.66 o 
  10   1  13        3.54        5.44      1.28 o 
  11   1  13       36.17       25.65      3.46 o 
  12   1  13      102.18       74.84     10.34 o 
  13   1  13        9.65        8.17      3.09 o 
   0   2  13        0.88        1.02      1.54 o 
   1   2  13       20.06       15.58      2.04 o 
   2   2  13       41.77       39.49      3.86 o 
   3   2  13     2132.17     2296.16     25.37 o 
   4   2  13       33.73       30.20      2.70 o 
   5   2  13      413.32      405.81      6.31 o 
   6   2  13      457.03      482.23      9.14 o 
   7   2  13      267.18      259.58      5.93 o 
   8   2  13      112.70       92.13      7.73 o 
   9   2  13        1.60        4.59      2.03 o 
  10   2  13        0.45        4.25      1.80 o 
  11   2  13        1.45        2.70      2.30 o 
  12   2  13      106.19      101.26     11.09 o 
  13   2  13        1.87        4.96      2.22 o 
   1   3  13     1705.60     1816.97     23.84 o 
   2   3  13      544.10      567.66      9.41 o 
   3   3  13      592.67      572.11      9.06 o 
   4   3  13      304.13      320.08      6.26 o 
   5   3  13      319.82      311.37      7.11 o 
   6   3  13      383.88      359.33     12.39 o 
   7   3  13      314.51      306.86      6.92 o 
   8   3  13      403.42      411.04      9.43 o 
   9   3  13        0.57        4.20      1.32 o 
  10   3  13        4.86        9.23      2.32 o 
  11   3  13       24.10       20.33      5.31 o 
  12   3  13      255.39      271.61     10.71 o 
  13   3  13       24.66       19.31      6.64 o 
   0   4  13       82.21       95.46     15.93 o 
   1   4  13      339.67      356.01     10.31 o 
   2   4  13       19.76       19.42      2.19 o 
   3   4  13        3.10        5.38      1.87 o 
   4   4  13        7.66        5.44      2.60 o 
   5   4  13       42.09       36.98      4.21 o 
   6   4  13       19.81       19.41      3.03 o 
   7   4  13       35.10       27.47      4.43 o 
   8   4  13       13.92       11.28      2.82 o 
   9   4  13       33.78       33.76      5.91 o 
  10   4  13        4.02        4.84      3.14 o 
  11   4  13      105.06       77.22     13.24 o 
  12   4  13       33.09       29.61      5.53 o 
   1   5  13       99.37      124.63     11.79 o 
   2   5  13        4.34        3.65      2.38 o 
   3   5  13       16.64       16.36      2.74 o 
   4   5  13      478.19      462.46      9.40 o 
   5   5  13      114.45      123.28      8.32 o 
   6   5  13      239.35      236.12      7.71 o 
   7   5  13       22.18       16.93      3.68 o 
   8   5  13       46.21       37.46      7.21 o 
   9   5  13      148.88      141.82     16.28 o 
  10   5  13        2.88        6.20      2.41 o 
  11   5  13       45.53       41.87      8.67 o 
   0   6  13      718.65      748.50     17.88 o 
   1   6  13      113.54      148.72      8.97 o 
   2   6  13       55.54       55.87      6.97 o 
   3   6  13      122.85      135.44      8.10 o 
   4   6  13       58.69       48.76      6.85 o 
   5   6  13       67.59       76.35     10.23 o 
   6   6  13        2.39        6.03      2.30 o 
   7   6  13       62.91       70.57     13.81 o 
   8   6  13       43.75       45.53     10.05 o 
   9   6  13        4.05        5.01      3.82 o 
  10   6  13       90.22       73.93     16.06 o 
   1   7  13        0.65        4.60      1.71 o 
   2   7  13      165.41      186.69      7.26 o 
   3   7  13        4.24        8.23      2.95 o 
   4   7  13       24.25       22.66      5.26 o 
   5   7  13      131.20      119.90     18.21 o 
   6   7  13        1.96        6.63      3.46 o 
   7   7  13       15.70       11.78      4.58 o 
   8   7  13        0.01       -1.55      3.62 o 
   0   8  13       33.08       25.26      5.90 o 
   1   8  13        0.18        3.79      1.69 o 
   2   8  13       25.97       19.27      5.61 o 
   3   8  13      124.52      101.30     19.12 o 
   4   8  13        1.99        5.27      3.54 o 
   5   8  13       24.51       20.27      6.35 o 
   0   0  14      481.70      480.16     13.91 o 
   1   0  14      148.87      152.11      9.22 o 
   2   0  14       69.70       56.49      6.78 o 
   3   0  14     1018.54     1010.75     17.20 o 
   4   0  14      207.67      220.88      7.28 o 
   5   0  14        0.44        2.56      1.97 o 
   6   0  14       40.94       53.07      6.38 o 
   7   0  14      544.19      489.47     16.43 o 
   8   0  14      235.41      268.87     14.51 o 
   9   0  14       45.51       45.46      8.23 o 
  10   0  14      366.59      342.70     12.68 o 
  11   0  14      341.56      328.32      9.65 o 
  12   0  14       17.28       20.97      5.97 o 
  13   0  14      176.76      186.05     17.22 o 
   1   1  14      173.16      186.73      4.15 o 
   2   1  14        4.10        3.57      1.01 o 
   3   1  14      169.80      151.65      4.23 o 
   4   1  14      398.53      362.82      6.11 o 
   5   1  14        8.80       11.18      2.02 o 
   6   1  14       10.71        9.28      1.79 o 
   7   1  14      134.92      140.37      6.69 o 
   8   1  14       53.75       44.08      5.14 o 
   9   1  14      175.25      185.15      7.11 o 
  10   1  14       12.21       15.81      2.52 o 
  11   1  14        0.01        3.94      1.86 o 
  12   1  14      213.67      243.49      8.84 o 
  13   1  14        5.18        6.48      2.91 o 
   0   2  14      318.75      298.71     11.07 o 
   1   2  14      568.76      596.33     15.46 o 
   2   2  14       52.14       53.55      5.13 o 
   3   2  14      722.32      729.32      9.38 o 
   4   2  14      351.50      331.45      7.03 o 
   5   2  14       40.31       39.23      3.31 o 
   6   2  14      253.38      267.11      8.44 o 
   7   2  14        0.31        1.72      1.77 o 
   8   2  14       41.64       41.22      5.06 o 
   9   2  14        7.98        6.83      1.63 o 
  10   2  14       13.14       10.97      2.14 o 
  11   2  14       15.76       12.50      2.49 o 
  12   2  14        4.24        6.68      1.82 o 
   1   3  14      513.71      500.23     16.57 o 
   2   3  14      283.75      287.56      7.71 o 
   3   3  14      657.73      673.37     11.19 o 
   4   3  14      181.00      172.43      5.07 o 
   5   3  14       69.82       68.86      6.69 o 
   6   3  14      385.94      421.52      7.94 o 
   7   3  14      154.05      148.03      7.98 o 
   8   3  14       15.24       11.45      2.74 o 
   9   3  14       26.96       27.29      4.37 o 
  10   3  14        5.33        5.17      1.99 o 
  11   3  14        1.03        4.65      2.01 o 
  12   3  14       55.32       50.58      9.48 o 
   0   4  14      263.74      255.38     11.33 o 
   1   4  14       24.05       19.24      2.50 o 
   2   4  14        0.88        4.63      1.73 o 
   3   4  14        0.25        1.06      2.21 o 
   4   4  14      266.14      285.79      7.79 o 
   5   4  14       77.81       78.68      8.75 o 
   6   4  14       17.20       14.90      2.59 o 
   7   4  14       35.30       37.73      4.64 o 
   8   4  14      251.17      289.80      7.87 o 
   9   4  14       40.96       32.25      6.09 o 
  10   4  14      223.98      252.41     13.63 o 
  11   4  14       35.12       31.22      7.10 o 
   1   5  14      404.25      403.26     10.49 o 
   2   5  14     1354.02     1437.91     25.15 o 
   3   5  14      394.16      392.25      8.93 o 
   4   5  14      239.58      242.06     11.04 o 
   5   5  14      103.41      100.10      8.25 o 
   6   5  14      190.62      175.85      7.22 o 
   7   5  14      192.74      238.66     18.32 o 
   8   5  14        5.42        5.74      2.62 o 
   9   5  14        4.57        5.00      2.40 o 
  10   5  14       30.18       29.27      7.99 o 
   0   6  14     1279.52     1353.62     22.34 o 
   1   6  14        2.80        4.62      2.44 o 
   2   6  14      118.30      124.03      7.96 o 
   3   6  14       88.12       82.42     10.03 o 
   4   6  14        1.39        6.33      1.70 o 
   5   6  14       60.02       52.65      8.27 o 
   6   6  14        1.86        0.15      2.93 o 
   7   6  14       18.50       21.97      6.42 o 
   8   6  14       39.51       51.58      8.30 o 
   9   6  14       22.68       22.06      5.23 o 
   1   7  14        0.21        5.16      2.44 o 
   2   7  14        0.76        6.34      2.52 o 
   3   7  14       13.95       17.03      2.79 o 
   4   7  14       68.06       70.27      9.13 o 
   5   7  14       11.81       14.74      3.88 o 
   6   7  14       33.34       23.44      5.23 o 
   7   7  14       44.91       43.75      7.40 o 
   0   8  14      142.57      177.88     19.94 o 
   1   8  14        9.17       12.02      3.15 o 
   2   8  14        0.06        5.75      2.76 o 
   3   8  14       14.09       10.95      3.15 o 
   4   8  14        0.88       12.07      3.53 o 
   1   1  15      122.63      113.61      6.69 o 
   2   1  15        7.06       12.25      1.68 o 
   3   1  15       76.23       75.59      5.50 o 
   4   1  15       90.86       91.10      7.05 o 
   5   1  15      739.99      767.46     11.87 o 
   6   1  15       43.60       54.55      5.46 o 
   7   1  15      575.24      614.65      9.04 o 
   8   1  15        4.96        5.25      1.70 o 
   9   1  15       12.48       10.15      2.00 o 
  10   1  15        0.41        3.85      2.03 o 
  11   1  15        1.86        3.21      1.67 o 
  12   1  15       48.62       29.10      5.36 o 
   0   2  15     2549.03     2647.67     54.16 o 
   1   2  15        5.23        9.48      1.81 o 
   2   2  15      211.60      208.22      6.63 o 
   3   2  15       90.18       92.31      9.52 o 
   4   2  15      956.90      962.40     14.73 o 
   5   2  15       96.06       89.71      5.64 o 
   6   2  15        7.89        6.85      1.55 o 
   7   2  15        4.78        3.66      1.68 o 
   8   2  15        6.29        7.30      2.00 o 
   9   2  15        0.97        3.47      1.84 o 
  10   2  15        4.31        7.30      2.19 o 
  11   2  15        1.96        5.50      2.23 o 
  12   2  15        3.16        5.89      2.47 o 
   1   3  15      150.75      167.72      9.67 o 
   2   3  15        2.62        5.30      1.68 o 
   3   3  15       40.83       41.63      5.26 o 
   4   3  15      859.36      898.00     18.37 o 
   5   3  15       32.49       26.82      3.80 o 
   6   3  15        2.08        6.61      1.96 o 
   7   3  15       68.44       62.21      7.95 o 
   8   3  15       19.33       14.81      2.54 o 
   9   3  15      161.80      177.62     12.61 o 
  10   3  15        5.31        6.93      2.72 o 
  11   3  15       24.40       15.38      3.87 o 
   0   4  15       30.29       39.05      5.69 o 
   1   4  15       53.73       58.11      6.53 o 
   2   4  15      494.20      477.02     11.34 o 
   3   4  15        1.63        6.70      2.28 o 
   4   4  15      217.35      220.38     10.44 o 
   5   4  15      102.80      112.70     10.01 o 
   6   4  15       29.66       21.73      3.15 o 
   7   4  15       29.98       25.96      4.60 o 
   8   4  15       60.05       44.16      7.73 o 
   9   4  15        3.99        6.11      3.05 o 
  10   4  15      127.72      121.21     14.94 o 
  11   4  15        0.42        2.46      8.22 o 
   1   5  15       36.24       37.87      4.55 o 
   2   5  15      430.23      480.46     10.94 o 
   3   5  15       33.24       25.04      3.33 o 
   4   5  15        1.29        4.65      1.83 o 
   5   5  15       15.93       11.71      2.21 o 
   6   5  15       12.59       10.40      2.79 o 
   7   5  15       25.12       18.48      4.09 o 
   8   5  15        4.59        5.54      2.90 o 
   9   5  15        6.35        6.95      3.10 o 
   0   6  15      221.56      231.49     17.83 o 
   1   6  15       49.43       49.30      6.70 o 
   2   6  15        0.93        6.51      2.45 o 
   3   6  15      116.60      119.79     11.15 o 
   4   6  15       46.57       41.05      5.46 o 
   5   6  15       42.33       55.82      8.13 o 
   6   6  15        0.74        4.17      2.84 o 
   7   6  15        5.36       11.21      4.19 o 
   8   6  15        0.01        6.54      4.78 o 
   1   7  15        0.00        3.06      2.02 o 
   2   7  15        2.97        8.57      2.68 o 
   3   7  15        6.60        7.60      3.32 o 
   4   7  15       23.22       17.06      4.43 o 
   5   7  15      256.94      288.47     14.88 o 
   6   7  15      156.37      160.81     16.94 o 
   0   8  15      236.42      249.42     12.80 o 
   1   8  15        0.23        5.16      2.04 o 
   2   8  15        3.70       15.37     12.18 o 
   0   0  16      678.60      672.64     23.77 o 
   1   0  16       48.52       47.68      6.47 o 
   2   0  16       80.39       80.63     10.03 o 
   3   0  16      720.43      702.28     27.01 o 
   4   0  16      470.17      427.39     11.97 o 
   5   0  16      416.91      433.77     13.59 o 
   6   0  16       54.30       53.40      7.77 o 
   7   0  16        0.60        9.48      2.93 o 
   8   0  16        0.35        7.26      2.53 o 
   9   0  16      452.82      497.55     28.38 o 
  10   0  16       16.01       17.33      4.26 o 
  11   0  16      126.85      143.02     19.33 o 
   1   1  16     1411.57     1483.26     29.15 o 
   2   1  16        0.93        1.90      1.35 o 
   3   1  16        0.00        3.21      1.54 o 
   4   1  16      111.84      132.38      6.78 o 
   5   1  16      275.32      265.06      5.82 o 
   6   1  16      643.88      658.44     10.06 o 
   7   1  16       30.39       27.68      3.08 o 
   8   1  16        0.33        4.50      1.47 o 
   9   1  16       55.56       39.66      6.47 o 
  10   1  16       35.18       23.23      3.57 o 
  11   1  16       99.87      100.45      8.66 o 
   0   2  16      979.08      962.52     25.51 o 
   1   2  16      498.29      527.66     12.77 o 
   2   2  16        0.78        4.35      1.79 o 
   3   2  16      209.09      236.80     12.04 o 
   4   2  16      282.39      276.55      6.70 o 
   5   2  16      120.79      108.33      8.37 o 
   6   2  16       26.66       20.52      3.32 o 
   7   2  16        0.04        4.85      1.77 o 
   8   2  16        3.54        5.71      1.85 o 
   9   2  16        7.32        5.48      2.27 o 
  10   2  16        5.80        5.34      1.86 o 
  11   2  16        1.41        6.45      1.93 o 
   1   3  16       88.25       91.37      8.48 o 
   2   3  16      158.63      157.41      8.80 o 
   3   3  16      163.78      159.46      7.33 o 
   4   3  16        0.01       -0.24      1.86 o 
   5   3  16        1.46        3.78      2.00 o 
   6   3  16        0.61        5.25      2.30 o 
   7   3  16       69.16       71.37      8.64 o 
   8   3  16       15.58       20.26      3.46 o 
   9   3  16       57.42       46.43      7.72 o 
  10   3  16       37.57       37.14      8.17 o 
   0   4  16       27.09       20.26      6.21 o 
   1   4  16       15.76       11.17      2.85 o 
   2   4  16       15.57       18.43      3.06 o 
   3   4  16       53.92       55.16      6.75 o 
   4   4  16      141.92      147.72      9.99 o 
   5   4  16       40.63       40.18      4.82 o 
   6   4  16      197.66      191.51      6.90 o 
   7   4  16      150.56      142.52      9.56 o 
   8   4  16       34.29       42.03      5.69 o 
   9   4  16       74.97       72.65     11.49 o 
  10   4  16      433.88      489.80     13.21 o 
   1   5  16      111.62      111.58     10.61 o 
   2   5  16      203.59      179.53      8.96 o 
   3   5  16       86.15       95.42     10.25 o 
   4   5  16       52.03       59.65      6.92 o 
   5   5  16       11.96       10.86      2.94 o 
   6   5  16        1.37        2.46      2.18 o 
   7   5  16      329.77      350.41     12.97 o 
   8   5  16        3.20        7.04      2.60 o 
   9   5  16        0.72        3.78      5.21 o 
   0   6  16        0.15        4.78      3.35 o 
   1   6  16      331.91      343.80     10.40 o 
   2   6  16        2.28        8.06      2.09 o 
   3   6  16      288.66      300.18      8.87 o 
   4   6  16        5.18       10.05      2.71 o 
   5   6  16      249.49      304.91     10.71 o 
   6   6  16      112.37       89.90     13.56 o 
   7   6  16        8.06       11.98      3.83 o 
   1   7  16       45.16       37.61      6.29 o 
   2   7  16        1.67        1.69      2.68 o 
   3   7  16      197.29      222.35     12.42 o 
   4   7  16      116.08      114.32     15.82 o 
   1   1  17       38.67       31.23      3.75 o 
   2   1  17      304.85      302.33      9.52 o 
   3   1  17      228.18      256.57      6.27 o 
   4   1  17      209.20      208.96      5.78 o 
   5   1  17       10.32        7.90      1.74 o 
   6   1  17        1.69        3.62      2.03 o 
   7   1  17       11.46       10.73      2.24 o 
   8   1  17       61.14       46.20      5.28 o 
   9   1  17        1.41        4.41      1.82 o 
  10   1  17        2.10        4.97      1.97 o 
   0   2  17       28.89       24.71      4.94 o 
   1   2  17       23.77       21.86      3.08 o 
   2   2  17      658.68      660.77     13.18 o 
   3   2  17       25.77       27.27      2.86 o 
   4   2  17      297.32      280.20      8.62 o 
   5   2  17       14.89       15.18      2.17 o 
   6   2  17      315.87      339.71      9.23 o 
   7   2  17       13.83       13.93      2.69 o 
   8   2  17        5.12        3.79      2.26 o 
   9   2  17       15.10       18.49      3.23 o 
  10   2  17      131.16      160.93     12.90 o 
   1   3  17       59.73       53.95      6.56 o 
   2   3  17       82.14       88.79     10.04 o 
   3   3  17        3.69        7.70      2.32 o 
   4   3  17      136.49      120.86      9.31 o 
   5   3  17       33.97       34.66      4.20 o 
   6   3  17       43.27       36.58      4.49 o 
   7   3  17      218.96      219.64     12.29 o 
   8   3  17       62.42       57.69     10.11 o 
   9   3  17       69.13       54.06     11.79 o 
  10   3  17        4.91        9.70      3.21 o 
   0   4  17       15.58       13.56      3.45 o 
   1   4  17       99.87       93.34     10.69 o 
   2   4  17      143.34      146.66      8.98 o 
   3   4  17        2.58        7.73      2.23 o 
   4   4  17      126.63      133.29      9.10 o 
   5   4  17       42.71       48.02      5.76 o 
   6   4  17        7.86        9.09      2.38 o 
   7   4  17      182.90      185.52      8.46 o 
   8   4  17       14.61       11.61      3.95 o 
   9   4  17        1.29        6.52      2.61 o 
   1   5  17       16.60       19.85      3.77 o 
   2   5  17       43.68       40.12      5.27 o 
   3   5  17       73.77       65.21      8.40 o 
   4   5  17       30.86       24.43      4.14 o 
   5   5  17       13.15       14.17      3.41 o 
   6   5  17      131.70      113.42     16.53 o 
   7   5  17        5.54        6.78      2.74 o 
   0   6  17      121.80      112.05     22.95 o 
   1   6  17       15.95        9.86      2.68 o 
   2   6  17       78.87       80.42     10.75 o 
   3   6  17        1.54        3.59      2.50 o 
   4   6  17       38.23       33.93      4.50 o 
   5   6  17       21.13       14.81      3.79 o 
   1   7  17       14.83       11.61      2.85 o 
   0   0  18      479.88      553.95     25.64 o 
   1   0  18      110.04       86.42     24.52 o 
   2   0  18      147.31      147.11     16.16 o 
   3   0  18      206.94      200.11     18.63 o 
   4   0  18      173.86      175.92     12.82 o 
   5   0  18      352.20      370.18      9.77 o 
   6   0  18        0.54        0.96      3.49 o 
   7   0  18      257.50      310.36     18.91 o 
   8   0  18      481.85      480.77     18.57 o 
   9   0  18      724.51      759.68     14.91 o 
  10   0  18      294.42      388.73     18.74 o 
   1   1  18      808.06      842.00     26.12 o 
   2   1  18      832.93      856.33     20.85 o 
   3   1  18      157.79      138.04     12.44 o 
   4   1  18       34.30       32.58      4.22 o 
   5   1  18        6.47        9.10      2.09 o 
   6   1  18      106.64      113.56      8.33 o 
   7   1  18       11.75        8.82      2.73 o 
   8   1  18       38.66       40.94      5.97 o 
   9   1  18        7.22        7.39      2.30 o 
  10   1  18       29.88       26.60      5.22 o 
   0   2  18       32.63       30.11      6.71 o 
   1   2  18        0.83        2.69      2.02 o 
   2   2  18        7.81        7.78      1.70 o 
   3   2  18       23.84       20.05      3.50 o 
   4   2  18       43.32       30.05      3.93 o 
   5   2  18       47.77       55.94      7.17 o 
   6   2  18       78.18       63.03      8.44 o 
   7   2  18       25.61       20.53      5.02 o 
   8   2  18        0.20        5.70      2.11 o 
   9   2  18       41.51       24.97      5.25 o 
   1   3  18       36.54       38.14      4.74 o 
   2   3  18       35.81       40.51      5.37 o 
   3   3  18      111.97      103.35     10.76 o 
   4   3  18       18.70       21.49      3.31 o 
   5   3  18       57.56       58.90      6.78 o 
   6   3  18       13.59       11.23      2.34 o 
   7   3  18        9.05       10.38      2.52 o 
   8   3  18        5.54        6.58      2.74 o 
   9   3  18       68.85       61.52     21.27 o 
   0   4  18      103.77       94.25     18.57 o 
   1   4  18      296.91      304.48     11.10 o 
   2   4  18       22.31       20.26      3.17 o 
   3   4  18       18.51       15.26      4.05 o 
   4   4  18       45.08       50.70      7.26 o 
   5   4  18       51.63       51.26      6.94 o 
   6   4  18      182.29      206.45     12.07 o 
   7   4  18       97.31       85.66     13.20 o 
   8   4  18       14.52       12.34      6.22 o 
   1   5  18      293.52      285.34     12.79 o 
   2   5  18        1.39        3.21      2.99 o 
   3   5  18       15.31       13.73      2.85 o 
   4   5  18        4.81        7.24      2.51 o 
   5   5  18       11.96       13.22      3.72 o 
   6   5  18       42.24       34.65      7.76 o 
   0   6  18       39.62       30.63      7.04 o 
   1   6  18      253.89      299.58     16.30 o 
   2   6  18        0.62        5.22      2.78 o 
   3   6  18        9.12        9.25      2.67 o 
   1   1  19       33.97       32.39      4.30 o 
   2   1  19        6.14        5.86      2.32 o 
   3   1  19        1.91        2.44      2.38 o 
   4   1  19      168.18      193.64     13.59 o 
   5   1  19      138.49      111.19     13.70 o 
   6   1  19      112.99      114.21      9.80 o 
   7   1  19      154.87      149.50     11.89 o 
   8   1  19       17.08       12.35      4.08 o 
   0   2  19       40.37       36.71      6.63 o 
   1   2  19        0.41        5.10      1.84 o 
   2   2  19       22.40       18.25      3.48 o 
   3   2  19       12.51        9.31      2.48 o 
   4   2  19      400.52      478.85     10.76 o 
   5   2  19       35.13       23.31      3.98 o 
   6   2  19        4.80        5.23      2.09 o 
   7   2  19       61.57       47.67      7.38 o 
   8   2  19       26.96       22.21      5.04 o 
   1   3  19      193.50      187.21     10.40 o 
   2   3  19      156.31      161.06     10.83 o 
   3   3  19        7.45        5.85      2.75 o 
   4   3  19        3.38        5.39      2.00 o 
   5   3  19       75.06       61.05      8.30 o 
   6   3  19       18.44       21.49      4.53 o 
   7   3  19      138.99      145.10     16.15 o 
   0   4  19       29.30       16.83      6.80 o 
   1   4  19       14.16       12.36      3.28 o 
   2   4  19        3.62        4.91      2.31 o 
   3   4  19       15.71       13.35      4.26 o 
   4   4  19       59.92       53.95      8.03 o 
   5   4  19        9.88        8.64      2.99 o 
   6   4  19        1.20        7.73      2.16 o 
   1   5  19       68.92       63.77      8.79 o 
   2   5  19      208.28      303.59     11.48 o 
   3   5  19       64.65       60.37      7.74 o 
   4   5  19       14.62       16.98      3.22 o 
   0   0  20       18.13       18.73     10.76 o 
   1   0  20      223.20      241.99     14.02 o 
   2   0  20      598.15      578.75     22.70 o 
   3   0  20      138.19      127.80     35.82 o 
   4   0  20        2.03        5.68      6.03 o 
   5   0  20      138.21      113.69     16.50 o 
   6   0  20      352.45      377.24     18.05 o 
   7   0  20      391.21      443.32     12.75 o 
   1   1  20      184.47      187.80     19.37 o 
   2   1  20       50.05       44.77      7.36 o 
   3   1  20       32.30       39.04      6.90 o 
   4   1  20        5.53        8.11      3.12 o 
   5   1  20        6.28        5.52      2.93 o 
   6   1  20       20.49       10.17      3.56 o 
   7   1  20        0.16        1.93      2.26 o 
   0   2  20      236.63      275.10     11.25 o 
   1   2  20       26.05       17.79      3.66 o 
   2   2  20      106.99      107.34     16.45 o 
   3   2  20       70.11       55.92      8.11 o 
   4   2  20        2.30        7.93      3.07 o 
   5   2  20       40.43       34.46      6.05 o 
   6   2  20        2.78        4.05      1.83 o 
   7   2  20        1.83        3.93      2.68 o 
   1   3  20       72.48       66.08      9.04 o 
   2   3  20       23.16       16.85      4.34 o 
   3   3  20        0.00        4.39      2.16 o 
   4   3  20       10.96        8.04      3.06 o 
   5   3  20       68.09       59.70      9.70 o 
   6   3  20       20.37       18.73      4.00 o 
   0   4  20       54.61       48.76     12.63 o 
   1   4  20       17.35       16.55      3.93 o 
   2   4  20       22.24       14.49      4.01 o 
   3   4  20        9.61       11.28      2.72 o 
   4   4  20       17.79       12.30      2.67 o 
   1   1  21      116.47      139.66     15.46 o 
   2   1  21        1.54        4.66      3.34 o 
   3   1  21       17.93       15.72      4.27 o 
   4   1  21        0.54        6.06      3.26 o 
   5   1  21       64.89       53.23     10.75 o 
   0   2  21        2.50        3.81      5.53 o 
   1   2  21      122.43       95.74     18.09 o 
   2   2  21       22.31       21.37      5.24 o 
   3   2  21      161.54      144.45     16.95 o 
   4   2  21       30.36       27.54      6.47 o 
   5   2  21        2.46        7.58      3.01 o 
   1   3  21      151.46      159.49     16.29 o 
   2   3  21       54.68       56.60     14.65 o 
   3   3  21        5.53        8.00      3.59 o 
   0   0  22        0.00        2.54      8.19 o 
   1   0  22       34.28       23.84      8.51 o 
   2   0  22       86.01       67.38     23.95 o 
   3   0  22      101.92       88.50     30.17 o 
   1   1  22       27.79       16.94      5.69 o 
   2   1  22      113.89      101.05     19.97 o 
   0   2  22        0.75        3.55      4.48 o 
   1   2  22        0.39        9.33      4.68 o 
                                                 
